# Supplementary material for: Unraveling small non-coding RNAs with a significant post-transcriptional impact on breast cancer cell signaling, using a combinational sequencing approach
Source: Funct Integr Genomics. 2026 Mar 23;26(1):73. doi: 10.1007/s10142-026-01856-6 (PMC13006467; doi:10.1007/s10142-026-01856-6)
Supplement: Supplementary file 3 — Supplementary Material 3 [file 10142_2026_1856_MOESM3_ESM.xlsx]

## Sheet: Table S2
Table S2 Genes with significantly altered expression after treatment of each BrCa cell line with each proteasome inhibitor.
Gene	BT-474		MCF-7		MDA-MB-468		SK-BR-3
	Treated with Carfilzomib	Treated with Bortezomib	Treated with Carfilzomib	Treated with Bortezomib	Treated with Carfilzomib	Treated with Bortezomib	Treated with Carfilzomib	Treated with Bortezomib
	mRNA expression [log(fold change)]
AKT1	.	.	-2.35944	.	.	.	.	.
AKT3	.	.	.	.	.	-2.17098	.	.
ANGPT1	.	.	7.50294	5.03488	.	-4.20312	.	.
ANGPT2	-4.81543	-2.28469	5.21767	4.47398	.	-2.35964	.	.
ANGPT4	-4.0152	.	.	.	-542.036	-542.036	.	.
AREG	.	.	.	.	5.40637	5.72515	.	.
ARRB1	.	.	.	.	.	.	1089.66	1287.74
ARTN	-5.35592	-4.35312	.	.	.	.	.	3861.21
ATF6B	2.30846	2.30622	.	.	.	.	.	.
ATM	.	.	.	.	.	-3.18958	.	.
BAD	.	.	.	.	.	.	.	2.21678
BCL10	.	.	.	.	.	.	.	2.056
BCL2A1	-9.62948	-2.28512	.	.	.	306.524	.	.
BDNF	-2.95324	.	-2.94722	.	.	.	.	1287.74
BIRC3	.	.	.	.	.	-2.02049	1089.66	.
BLNK	-2.14244	-2.43772	.	.	.	.	.	-2.04058
BRCA1	.	.	-2.07917	.	.	-2.9128	.	.
BTK	2856.03	3011.98	9.38265	2.43909	-2.80273	-4.41593	.	.
C8orf44-SGK3	-2.01849	-2.38022	.	2.45488	.	.	.	.
CACNA1A	714.758	.	-639.52	.	723.931	306.524	.	.
CACNA1D	-1147.96	.	667.598	.	-3.12868	-2.72375	.	1287.74
CACNA1G	.	-3.04469	2.08625	.	-6.71184	.	.	.
CACNA1I	-2.4094	.	.	.	.	.	.	2.85009
CACNA1S	3569.79	1506.49	.	.	1687.84	1528.62	2178.33	1287.74
CACNA2D1	.	.	.	.	.	-2.21157	.	.
CACNA2D2	.	.	.	.	.	.	2.81309	3.0478
CACNA2D4	-3.08524	.	-5.39401	.	-271.518	-271.518	.	.
CACNB1	.	.	.	.	-2.0624	.	.	.
CACNB2	.	.	.	.	.	-2.73624	-1161.84	.
CACNB3	-3.61529	.	-3.01003	.	-2.57429	-2.44096	.	.
CACNG4	-1147.96	-1147.96	1334.2	.	.	.	.	.
CACNG8	.	.	.	.	.	.	1089.66	.
CARD10	-3.21933	-2.24162	.	.	.	.	.	.
CARD11	.	.	.	.	-542.036	.	.	.
CASP3	.	.	.	.	.	.	.	2.46717
CASP9	.	.	.	.	.	.	.	1287.74
CCND1	.	.	-2.34787	.	.	.	.	-3.17365
CCND2	-2.50776	.	.	-3832.12	241.977	.	.	.
CCNE1	.	.	.	.	.	.	.	-3.03439
CCNE2	.	.	.	.	.	.	.	-3.71718
CD14	-6.96061	-6.60023	.	-2.69143	-2.70489	-4.27733	.	.
CD40	.	.	.	.	-271.518	2.25417	.	.
CDC25B	.	.	.	.	.	.	.	-3.36925
CDK2	.	.	.	.	.	.	.	-2.65267
CDK4	.	.	.	.	.	.	.	-3.82391
CDKN1A	.	.	.	.	2.32271	3.33964	.	2.13884
CHAD	1428.52	.	.	-639.52	-2.99301	.	.	-2322.68
CHRM1	714.758	.	-639.52	-639.52	-6.73075	-8.84566	.	1287.74
COL1A1	.	.	.	.	.	.	-2.13156	.
COL2A1	.	.	.	.	-271.518	3.37942	.	.
COL4A3	.	-2.28469	667.598	1559.85	.	.	.	.
COL4A4	.	.	.	.	.	.	-1161.84	-1161.84
COL4A6	.	.	.	780.423	.	.	1089.66	.
COL6A1	.	.	-2.087	.	.	.	3.74892	5.53836
COL6A2	.	.	.	.	-3.35798	.	.	.
COL6A3	-2.51338	.	.	.	.	2.25766	.	.
COL9A2	2.48857	4.26451	.	.	.	.	.	.
COL9A3	-2.67744	-3.80739	.	780.423	.	-3.72379	.	.
CREB3L1	.	.	.	.	.	306.524	.	2.38312
CREB3L2	-2.32883	.	.	.	.	.	.	.
CREB3L3	-4.82002	-3.99921	-2.87083	2.03391	.	.	.	.
CREB3L4	-2.02977	.	.	.	-2.20333	-2.38458	11.2451	5.53836
CREB5	.	.	.	.	.	.	.	3.03792
CRTC2	.	.	2.06063	.	.	.	.	.
CSF1R	.	.	.	.	.	.	1089.66	.
CSF3	.	.	.	.	.	3.74052	.	.
CSF3R	.	.	.	.	.	-2.21256	.	.
CXCL1	.	2.00412	.	.	.	.	.	.
CXCL2	3.46211	4.41843	3.64713	2.09602	2.67192	4.25607	.	.
CXCL3	4.38034	4.10822	4.94387	.	.	3.51268	.	.
CXCL8	.	.	2.0723	.	.	2.09529	.	5147.95
CYLD	2.19722	.	.	.	.	.	2.39552	5.54826
DDIT3	.	.	.	.	.	.	.	4.32086
DDIT4	-14.0695	-3.48535	.	-2.05975	.	.	.	.
DUSP1	2.72667	.	2.89413	.	4.44614	7.88925	.	4.6396
DUSP10	.	.	.	.	.	.	2.31981	5.36705
DUSP16	.	.	.	.	.	.	.	2.04169
DUSP2	.	753.746	-2.55395	.	.	.	.	.
DUSP4	.	.	.	.	.	.	.	2.90614
DUSP5	.	.	.	.	.	.	.	2.80636
DUSP6	.	.	-2.29534	.	.	.	.	.
DUSP8	.	.	2.55167	.	.	.	2.91748	17.7336
DUSP9	-6.02424	-3.80863	2.08738	.	-3.923	.	.	.
EDA	-2.39075	.	.	-639.52	-271.518	-271.518	.	.
EDAR	.	1506.49	-2555.08	-3.27397	-9.7938	-10.6211	.	.
EFNA2	.	.	667.598	.	.	.	.	-6.31307
EFNA3	.	.	3.13137	2.64436	.	.	.	-2.20518
EFNA4	-2.20372	.	.	.	.	.	.	1748.12
EFNA5	.	.	.	.	.	.	1089.66	3861.21
EGF	4.90024	7.7928	5.83537	6.5413	3.25928	2.80272	.	4.43282
EGFR	.	.	.	.	.	.	.	3.36224
EIF4E2	.	.	.	.	.	.	.	-2.00953
EIF4EBP1	-2.03763	.	.	.	.	.	.	.
EPHA2	.	.	.	.	.	2.31546	.	.
EPO	.	1506.49	.	.	-2.24259	.	.	.
EPOR	.	.	.	.	.	.	2.54533	4.43339
ERBB2	.	.	.	.	-2.03274	.	.	.
ERBB3	-2.29536	-2.53916	.	.	.	.	.	.
ERBB4	.	753.746	.	.	-5.59388	-4.41593	.	.
EREG	.	.	2.67587	.	2.67178	.	.	.
F2R	-2.0648	.	-2.73291	.	.	.	.	.
FAS	.	.	.	.	2.07843	.	.	.
FGF1	.	.	.	.	-2.31089	-2.81671	4.03975	8.95265
FGF17	.	753.746	-639.52	.	.	.	-1161.84	-1161.84
FGF18	2.48792	2.62377	2.783	2.44059	.	.	.	-2.25527
FGF2	.	-5.22987	.	.	.	-2.2265	.	.
FGF21	.	.	.	.	.	5.07856	.	.
FGF22	.	-2.28469	.	.	.	-7.06353	.	.
FGF5	.	.	.	.	.	-271.518	.	.
FGFR2	-3.21077	.	.	780.423	.	.	.	-2.60977
FGFR3	-3.48139	-3.30109	.	.	-3.07312	-3.07898	.	.
FGFR4	4.59523	4.03854	2.20374	2.03426	.	.	.	.
FLNB	.	.	.	.	-2.3541	.	.	2.67273
FLNC	3.68396	3.05805	2.8365	.	.	3.76419	-7.46286	.
FLT1	.	753.746	2.60867	.	.	.	.	2.2169
FLT3	.	.	.	.	.	.	-1161.84	-1161.84
FLT3LG	-2.03951	.	-2.73163	.	.	-2.37658	.	1287.74
FLT4	.	.	-639.52	.	.	.	.	.
FN1	.	.	2.05004	.	-3.04578	.	.	.
FOS	.	.	-2.73034	.	.	2.50353	.	-3.5256
GADD45A	3.01137	2.36628	6.98664	2.43281	5.22103	5.80636	.	3.68256
GADD45B	2.01434	.	2.9608	.	.	.	.	.
GADD45G	27.9802	11.8039	43.4768	13.4209	3.18038	3.73226	.	3861.21
GDNF	2142.27	1506.49	7333.58	1559.85	.	.	.	.
GNB3	.	.	.	.	-4.17768	.	2178.33	.
GNB4	.	.	.	.	.	.	.	1287.74
GNG13	.	753.746	-1278.04	.	-3.35798	-2.65087	.	1287.74
GNG2	.	.	.	.	964.908	2445.2	.	1287.74
GNG3	714.758	753.746	2.08709	.	2.13707	2.70931	.	4.43234
GNG4	.	-1147.96	.	2.44021	.	2.48442	1089.66	5147.95
GNG7	-7.22678	-2.28526	-5.74016	-2.45672	-2.95588	-3.497	.	1287.74
GNGT2	.	.	4.01492	.	241.977	.	.	.
GYS1	.	.	.	.	.	.	.	2.42391
HRAS	.	.	.	.	.	.	.	-2.84524
HSP90AA1	2.19689	.	.	.	.	.	.	.
HSP90B1	.	.	.	.	.	-2.24974	.	.
HSPA1A	13.4825	7.37604	9.3614	4.13829	.	3.74558	.	13.7443
HSPA1B	14.7544	5.9583	7.31238	3.48443	.	3.74307	3.78647	16.6358
HSPA1L	.	.	.	.	.	.	.	2.31155
HSPA6	6.05566	5.57028	37.5735	11.1868	43.4921	38.1256	.	.
HSPB1	.	.	.	.	.	.	2.69624	4.45156
IFNAR2	-2.58741	.	-2.74866	.	.	-2.02986	.	1287.74
IGF1	1428.52	3764.73	.	1559.85	.	.	.	.
IGF2	.	.	.	2.14683	-271.285	.	.	.
IL1A	-2.19922	.	.	.	2.66624	.	.	.
IL1B	-5.4467	.	-3.88683	.	-2.61714	-1894.63	.	.
IL1R1	2.97241	2.54797	2.80783	.	.	.	2178.33	1287.74
IL1RAP	-2.28283	.	.	.	.	.	.	.
IL2RB	-2.73154	-2.15845	2.08625	.	-2.24259	-1083.07	.	.
IL2RG	.	.	.	-639.52	964.908	612.049	.	.
IL3RA	.	2.62377	.	1559.85	.	.	.	.
IL4R	.	.	.	.	.	.	.	1287.74
IL6	.	.	.	.	3.33834	2.82184	.	.
IL6R	4.42992	2.81427	2.65113	.	11.1759	14.9179	.	.
INSR	.	.	-2.25335	.	-2.57711	-2.03164	.	3861.21
IRAK1	.	.	-2.29414	.	.	.	.	.
ITGA1	.	.	.	.	-2.24003	-542.036	.	.
ITGA10	3.10968	2.62377	-2.35359	-2.27263	-2.46082	-2.96838	.	.
ITGA11	-8.0248	-7.60971	-4.78372	-4.09214	-812.554	2.25727	.	.
ITGA2	.	.	.	.	.	.	.	2.70123
ITGA2B	.	.	.	780.423	.	-2.28699	1089.66	2574.47
ITGA3	-2.27941	.	-2.48005	.	.	.	.	.
ITGA4	.	.	1567.3	1159.95	.	.	1089.66	.
ITGA5	.	.	.	.	.	2.22488	2.77592	4.07906
ITGA6	.	.	-2.89232	.	.	.	.	.
ITGA7	-3.21077	.	.	-4.91031	-2.56499	.	.	2574.47
ITGA9	714.758	.	.	.	-5.79893	-5.48864	.	.
ITGB3	.	.	.	.	.	-2.43452	.	2.14596
ITGB4	-8.83785	-3.94365	-5.60032	.	-4.07207	-2.62417	.	.
ITGB6	-4.81543	2.40602	-3.82727	.	.	.	.	2.3302
ITGB7	.	.	.	-2.47862	.	.	2200.37	1306.17
ITGB8	-13.3853	-6.34757	-4.78372	.	.	-2.44974	.	-3.5894
JAK3	-2.4094	.	-2.08984	.	.	.	.	.
JMJD7-PLA2G4B	11.902	91.2797	5.56805	3.22369	.	.	.	.
JUN	.	.	2.01799	.	2.75146	4.57269	.	3.25675
JUND	.	.	.	.	.	.	.	2.00943
KDR	.	.	-3.8755	-2.20126	-6.43856	-8.41075	3.74892	6.64585
KIT	.	.	.	.	-7.47497	-17.654	.	.
KITLG	.	.	.	.	.	-2.65576	.	.
LAMA1	.	.	.	.	241.977	.	.	.
LAMA2	.	.	4.46012	2.774	.	.	.	.
LAMA3	.	.	-2.52154	.	.	.	2.12059	2.82902
LAMA4	-2.74507	-2.40268	-2.53552	.	.	-2.07281	.	1287.74
LAMA5	-2.81532	.	.	.	.	.	.	.
LAMB1	.	.	-2.58243	.	.	-2.14297	.	.
LAMB3	.	.	.	.	.	.	2.04647	2.65057
LAMB4	-2294.92	.	-2.87083	.	.	-2.65087	.	.
LAMC2	.	.	.	.	.	2.06372	2.01741	4.09227
LAMC3	.	753.746	2.08625	.	3.33834	5.36066	.	.
LAMTOR3	.	.	.	.	.	.	.	2.62743
LAT	2.02227	2.29675	.	-4.91281	.	.	.	.
LCK	.	.	1334.2	.	-2.61714	-6.18102	2178.33	1287.74
LPAR1	-2.14254	.	-2.84447	.	.	-2.29719	.	.
LPAR2	.	.	4.69693	2.64436	.	.	.	2.21638
LPAR3	.	.	.	.	.	.	.	1287.74
LPAR5	3569.79	753.746	.	-6.54665	.	.	.	2.6703
LPAR6	.	2.62377	3.13025	3.65993	.	.	.	.
LTA	-2.4094	-2.28469	.	.	-2.24414	.	.	.
LTBR	.	.	.	.	.	.	.	-10.8183
LY96	2.24978	2.97844	3.77403	3.00448	3.55375	4.50467	.	.
MAGI1	.	.	-2.18348	.	.	-2.09319	.	.
MAGI2	.	-3.04469	.	.	-812.554	-812.554	.	.
MAP2K5	.	.	-2.08989	.	.	.	.	.
MAP2K6	-5735.79	-3.80739	.	.	-12.8225	-23.5866	-1161.84	-1161.84
MAP3K12	-4.11234	-2.08742	.	.	-3.19841	-2.00632	.	.
MAP3K14	.	.	2.24284	.	.	3.22059	.	.
MAP3K20	.	.	.	.	.	.	.	-3.22662
MAP3K5	-2.82907	.	-2.352	.	.	.	.	-3.17462
MAP4K1	.	753.746	.	1559.85	-3.6475	.	.	.
MAP4K4	.	.	.	.	.	.	.	2.04461
MAPK10	.	.	2667.39	.	.	.	2178.33	1287.74
MAPK11	.	.	2.01336	.	.	.	-1161.84	.
MAPK12	.	.	.	.	.	.	2178.33	1287.74
MAPK8IP1	.	.	.	.	.	.	.	2.02504
MAPK8IP2	2.48792	.	2.60867	.	.	.	.	.
MAPK8IP3	.	.	.	.	.	.	.	2.02886
MAPT	-2.12805	.	.	.	.	2.30993	.	.
MECOM	.	.	.	.	.	-4.41593	.	.
MEF2C	.	.	.	.	.	-1083.07	.	.
MLST8	-2.21259	.	-2.47076	.	.	.	-2.1325	-2.40563
MRAS	.	.	.	.	-2.60186	-2.3662	.	.
MTCP1	-2.13402	.	.	.	.	.	.	.
MTOR	.	.	.	.	-2.16449	.	.	.
MYB	-3.4143	.	-13.401	.	-2.06547	-4.02347	.	-5.67593
MYC	.	.	.	.	.	.	.	-2.71933
NFATC1	.	.	.	.	5.32878	.	1089.66	.
NFKB2	.	.	.	.	.	2.24672	.	2.40405
NGF	.	.	.	.	241.977	.	.	2.27519
NGFR	2.17755	.	667.598	1559.85	.	.	.	.
NOS3	.	.	.	.	.	2.14769	.	4.74999
NR4A1	.	.	3.3214	.	.	.	.	-3483.52
NRTN	-7.22678	-6.85275	.	.	.	.	10.308	2.21586
NTF4	-6.42012	.	-8.60949	.	-4.48312	-2165.14	.	1287.74
NTRK2	.	.	.	1559.85	.	.	.	.
OSMR	.	.	.	.	.	.	2178.33	10294.9
PARP1	.	.	.	.	.	.	.	-2.73947
PCK1	.	.	.	.	-542.036	-542.036	.	-3.60796
PCK2	-4.5932	-3.41773	-2.8736	-2.01527	.	.	.	-2.00055
PDGFA	.	.	.	.	.	2.11183	.	.
PDGFB	-6.13298	.	-4.5015	-3.50001	.	.	.	.
PDGFC	.	.	.	.	.	-2.42697	.	3.32336
PDGFD	.	.	.	.	-542.036	.	.	.
PDGFRA	.	.	667.598	.	-2.57088	-7.85531	.	2.87665
PDGFRB	.	2.15885	5.01066	4.88228	.	2.25417	.	.
PGF	-3.25424	-2.78766	.	.	3.63098	4.16922	.	.
PHLPP1	-2.23048	.	.	.	.	.	.	.
PIDD1	.	.	.	.	.	.	.	2.21586
PIK3AP1	.	.	3.78428	.	-5.59388	.	.	-3.30772
PIK3CA	.	.	.	.	.	-3.34099	.	.
PIK3CD	.	.	.	.	2.53356	5.15309	2.01353	2.80368
PIK3CG	.	.	.	.	-3.35798	.	.	-2322.68
PIK3R1	.	.	.	.	-2.48832	-5.36069	.	.
PIK3R2	.	.	-2.26882	.	.	.	.	.
PIK3R5	.	.	667.598	.	.	.	.	.
PKN1	-2.27898	.	-2.28225	.	.	.	.	.
PKN2	.	.	.	.	.	-2.89421	.	.
PKN3	.	.	.	.	.	.	-2.13207	.
PLA2G4A	.	.	.	.	.	-271.518	.	.
PLA2G4B	.	-2.9244	-7.3102	.	.	.	.	.
PLA2G4C	.	2.13285	.	.	.	.	.	.
PLA2G4D	-2.14239	.	-2.39418	.	-1624.11	-5.29848	.	.
PLA2G4F	.	.	.	.	3.26486	3.0105	.	1287.74
PLAU	-2.81694	.	.	.	.	.	.	6.00079
PLCG2	.	.	.	.	.	.	.	1288.37
PPP2R2C	1428.52	753.746	.	.	11.2708	10.9054	.	.
PPP2R3A	.	.	.	.	.	-2.75932	.	.
PPP2R3B	-2.09021	.	.	.	.	.	.	-2.44864
PPP2R5B	.	.	.	.	.	2.04137	.	.
PRKACG	.	.	.	.	.	-271.518	.	.
PRKCA	.	.	-2.46178	.	.	.	.	.
PRKCG	.	-1147.96	2667.39	1559.85	-542.036	-542.036	.	2.95532
PRKCQ	.	-2.03114	.	.	.	.	.	1287.74
PRLR	.	.	.	.	-2.35673	-3.95091	.	.
PSPN	2.17755	.	.	.	.	.	.	.
PTGS2	.	.	2.60713	.	.	.	.	4.43375
PTPRR	.	.	6.85909	.	.	-2.2765	.	4.43086
RAC2	-2.6616	.	-2.75149	.	.	.	2.81191	3.32336
RASA1	-2.98513	.	-2.61622	.	.	-2.08839	.	.
RASA2	.	.	.	.	.	-2.34916	.	.
RASGRF1	-2.34833	-2.03755	-5.53383	.	.	.	.	.
RASGRF2	.	7.21385	.	.	.	.	5444.31	9008.16
RASGRP1	.	.	.	-2.04738	.	.	.	2.05059
RASGRP2	-4.81543	-3441.87	.	1559.85	-542.036	.	-5805.2	-5805.2
RASGRP3	2.7557	.	.	.	.	.	.	2574.47
RASGRP4	.	.	.	-639.52	-2165.14	-2.35964	-3483.52	.
RBL2	-2.71459	.	-3.11041	.	.	-2.03085	.	.
RELB	.	.	.	.	.	2.01272	.	3.84684
RELN	7.46484	6.56053	3.75023	.	4.8496	6.17365	-4.26221	.
RPS6KA2	-4.22327	-2.71613	-6.2658	-2.14362	.	.	.	2.29073
RPS6KA6	714.758	753.746	.	.	.	.	.	.
RRAS	-2.2064	.	.	.	.	.	.	.
SGK1	2.15011	.	.	.	.	.	.	.
SGK2	-2.00831	-3.80739	.	.	.	.	3.74892	8.86086
SOS1	.	.	.	.	.	-2.11496	.	.
SOS2	.	.	.	.	.	-2.72353	.	.
SPP1	4.97496	9.83675	18.7859	9.51857	1205.89	612.049	2.81191	-1161.84
STMN1	.	.	.	.	.	.	.	-4.72486
TAB1	-2.18814	.	-2.09283	.	.	.	.	.
TAB3	.	.	.	.	.	-2.07131	.	.
TAOK1	.	.	.	.	.	-2.71901	.	.
TEK	-2.4094	.	4.17093	-639.52	2.03556	2.4194	2178.33	11581.6
TGFA	-4.13965	-2.21778	.	.	.	.	.	.
TGFB3	3.73263	4.26451	.	.	-2.09101	-2.47384	.	-2322.68
TGFBR2	-2.61904	.	-2.22565	.	.	.	.	.
THBS1	.	.	.	.	.	.	.	2.0533
THBS2	-11.2342	-2.66592	-2.07513	-2.66194	.	-2.65446	.	.
THBS3	-2.2685	.	.	.	.	.	2.25067	7.53692
THBS4	-3441.87	.	.	.	-2.5441	-3.34407	.	.
THEM4	.	.	-2.0065	.	.	.	.	1287.74
TICAM2	.	.	.	.	11.6007	8.07735	.	.
TIRAP	.	.	2.11014	2.03443	.	2.05918	.	1287.74
TLR2	.	.	.	.	.	.	1089.66	.
TLR4	.	.	.	.	.	.	1089.66	1287.74
TNC	-2.89629	-2.37563	-3.04741	.	-4.92091	-3.02233	.	1287.74
TNF	-1147.96	-1147.96	-5747.68	.	.	.	1089.66	.
TNFAIP3	.	.	.	.	2.43969	2.73918	.	2.69175
TNFRSF11A	.	.	.	.	.	.	-1161.84	-1161.84
TNFRSF13C	-5.82428	-2.94564	-5109.16	.	.	.	.	.
TNFSF13B	2.3853	2.40622	8.42553	4.88225	.	.	-1161.84	2.21586
TNFSF14	2.17755	3.9365	5.21327	2.43909	.	-542.036	.	.
TNXB	2.42601	.	6.3887	2.94449	.	.	.	.
TP53	-2.39837	.	-2.75289	.	.	.	-2.57683	-3.27021
TRAF1	2.24528	2.55432	2.68784	.	.	.	.	-5805.2
TRAF5	.	.	.	.	.	-2.00424	-2.13156	.
TRIM25	.	.	.	.	.	.	.	2.06812
VEGFA	-3.01026	.	-3.32245	.	.	.	.	2.44816
VEGFB	.	.	-2.14873	.	.	.	.	-2.40257
VEGFC	.	.	.	.	4.44762	8.45676	.	.
VEGFD	4266.42	6700.95	1216	3101.78	4.47321	-320.798	.	.
VWF	714.758	1506.49	2667.39	1559.85	.	1528.62	-1161.84	-1161.84
ZAP70	.	.	2.08625	.	.	-2.65356	1089.66	2574.47
Note: "." denotes no alterations in gene expression or non-significant alterations.
