# Supplementary material for: Unraveling small non-coding RNAs with a significant post-transcriptional impact on breast cancer cell signaling, using a combinational sequencing approach
Source: Funct Integr Genomics. 2026 Mar 23;26(1):73. doi: 10.1007/s10142-026-01856-6 (PMC13006467; doi:10.1007/s10142-026-01856-6)
Supplement: Supplementary file 5 — Supplementary Material 5 [file 10142_2026_1856_MOESM5_ESM.xlsx]

## Sheet: Table S4
Table S4 miRNAs with significantly altered expression after treatment of each BrCa cell line with each proteasome inhibitor.
miRNA	BT-474		MCF-7		SK-BR-3		MDA-MB-468
	Treated with Carfilzomib	Treated with Bortezomib	Treated with Carfilzomib	Treated with Bortezomib	Treated with Carfilzomib	Treated with Bortezomib	Treated with Carfilzomib	Treated with Bortezomib
	miRNA expression [log(fold change)]
let-7a-2-3p	.	-11.3441	-9.61208	-3.09618	.	.	.	3.00117
let-7a-3p	.	-2.68298	-2.90692	-2.65017	.	.	2.05033	2.41471
let-7a-5p	-9.14137	-22.2534	-2.13568	-3.64504	-7.50909	.	2.56944	-2.42254
let-7b-3p	.	-3.22438	-7.09472	-3.70952	.	-2.55843	2.45915	2.92209
let-7b-5p	.	-2.07472	-2.50861	-3.69973	.	.	2.12702	2.42542
let-7c-3p	-2.89844	-8.13339	-2.95324	-3.29051	.	208.185	.	.
let-7c-5p	-5.48697	-8.26249	-3.91736	-7.3047	.	.	18.6249	3.95115
let-7d-3p	.	.	.	.	.	.	2.26219	2.29473
let-7d-5p	.	.	.	-2.70514	.	-2.21989	2.1874	.
let-7e-3p	.	-3.61628	-3.46748	-2.75203	.	.	2.25213	2.72128
let-7e-5p	.	.	-2.05573	-2.52672	.	.	2.06677	.
let-7f-1-3p	.	-3.30437	-3.55468	-3.02644	.	.	2.73368	3.27102
let-7f-2-3p	.	.	.	.	.	.	2.25813	2.37177
let-7f-5p	7.2486	.	8.12839	.	-3.82608	-16.9938	25.2658	24.0523
let-7g-3p	.	-3.37104	.	-2.09328	.	.	.	2.14235
let-7g-5p	.	.	.	-2.61199	.	.	2.683	2.84209
let-7i-3p	.	-6.91483	-3.67687	-3.49022	.	.	.	.
let-7i-5p	.	.	.	.	.	.	2.24099	2.72292
miR-1-3p	4.61417	2.15107	-2.03713	.	.	.	320.316	125.115
miR-100-3p	.	-12.8268	-7.84169	-2.97704	.	.	2.44129	3.51872
miR-100-5p	.	-10.5044	-2.37701	.	.	2.84929	.	2.59649
miR-101-2-5p	.	-9.83238	-2.97517	.	.	.	.	2.6432
miR-101-3p	.	-4.03356	.	.	.	.	2.0207	2.36714
miR-101-5p	.	-3.39863	.	.	.	.	2.05569	2.33301
miR-10392-5p	.	.	-4.28116	-7.10667	105.543	.	.	.
miR-10393-3p	.	.	.	.	.	.	.	1366.27
miR-10393-5p	.	212.395	.	.	.	.	-70.746	-70.746
miR-10394-5p	227.918	.	.	.	.	.	-210.238	.
miR-10395-3p	.	4.43048	2.23871	.	15.8405	3.09788	.	.
miR-10396a-3p	.	846.58	.	.	.	.	240.487	497.461
miR-10396b-3p	.	3.52529	8.31893	9.9147	.	.	2.06964	2.27135
miR-10396b-5p	.	40.3933	-556.095	.	.	.	.	2.47347
miR-10397-3p	.	318.092	-278.548	-278.548	.	.	-907.698	.
miR-10397-5p	.	106.697	.	.	.	.	.	.
miR-10398-3p	.	.	.	.	.	.	-977.444	.
miR-10398-5p	.	.	.	.	.	.	160.658	.
miR-10399-3p	.	.	.	-3.58132	2.57291	-81.653	.	.
miR-10399-5p	.	-8.91208	-5.79686	.	.	.	.	.
miR-103a-1-5p	.	-5.35556	.	.	-3.05296	.	-3.01976	.
miR-103a-2-5p	.	-26.334	-3.53224	.	-2.61234	.	.	2.30594
miR-103a-3p	.	-2.74237	.	.	.	3.67396	2.27757	2.32676
miR-103b	.	-30.2719	-2.82067	.	.	-22.6776	.	.
miR-10400-5p	.	740.882	.	.	.	208.185	-140.492	-140.492
miR-10401-3p	.	-12.5242	-6.78399	-2.56245	.	-81.653	.	.
miR-10401-5p	-957.437	7.06641	.	-10.0411	.	.	-18.9958	.
miR-105-3p	.	.	-139.774	-139.774	.	.	.	.
miR-105-5p	4.57782	.	.	-2.2879	.	3.52824	.	2.17925
miR-10523-5p	-9.19347	-7.05189	.	.	-81.653	-81.653	.	.
miR-10524-5p	2.45529	.	.	-2.03258	3.10568	-404.265	2.42259	.
miR-10526-3p	.	-3.90654	-2.54778	.	105.543	208.185	.	125.115
miR-10527-5p	.	.	.	.	2.92095	.	2.27516	.
miR-106a-5p	2.48127	.	-3.68903	-2.07263	2.43368	3.3268	.	.
miR-106b-3p	.	-4.90295	-2.5497	-2.73767	.	.	.	.
miR-106b-5p	-2.66985	-19.5068	-2.14127	-3.77493	.	.	2.30891	6.91339
miR-107	.	-15.1842	.	.	.	.	.	.
miR-10a-3p	.	-3.41841	-3.45123	-3.49013	.	-2.50641	.	2.29779
miR-10a-5p	.	-5.86448	-2.23037	.	.	.	2.50174	2.9698
miR-10b-3p	2.30436	.	-8.05994	-8.0358	.	.	3.13989	-2.23781
miR-11399	-3.56419	-5.46303	.	-2.08063	.	.	.	.
miR-11401	454.837	.	.	955.831	.	.	-349.73	-349.73
miR-1178-3p	-442.432	-442.432	272.98	410.213	.	.	-2.61702	-1047.19
miR-1179	-2.29554	-4.79728	.	.	.	.	.	-4.76139
miR-1180-3p	.	-3.26758	-2.50819	-2.43024	.	4.34408	.	2.95549
miR-1180-5p	.	-9.48933	-7.31457	-2.46913	-81.653	2.54963	2.0401	3.66167
miR-1181	.	.	.	.	.	.	-140.492	-140.492
miR-1185-1-3p	-3.02014	-4.85421	272.98	614.82	2.30946	.	-140.492	4.42428
miR-1185-2-3p	.	.	.	.	10.956	7.66521	.	.
miR-1185-5p	227.918	.	.	205.607	.	.	80.8291	.
miR-1193	.	.	.	.	2.37354	-484.918	.	.
miR-1199-5p	.	.	.	.	732.801	.	.	.
miR-1204	.	529.487	.	.	.	.	.	.
miR-12114	.	-883.865	.	-4.60216	.	.	.	.
miR-12115	.	.	.	.	.	.	-140.492	-140.492
miR-12121	.	318.092	.	.	.	.	.	.
miR-12133	.	.	.	205.607	.	.	.	621.576
miR-12135	.	-2.36563	-4.28884	-4.13043	.	.	2.03142	4.92066
miR-12136	2.4131	.	.	-4.5601	.	5.13037	.	-2.0685
miR-122-3p	227.918	.	68.995	137.404	2.53024	-2.33476	240.487	621.576
miR-122-5p	.	-2.04146	.	.	.	.	2.03021	5.62348
miR-1224-5p	6.13372	7.14152	136.99	69.2022	.	.	.	2.66631
miR-1225-5p	3.05635	21.2742	68.995	205.607	36.5078	8.96626	-3.15425	.
miR-1226-3p	.	-2.05945	.	-2.03464	.	5.08701	.	.
miR-1226-5p	.	-8.23104	-2.59346	-2.15845	.	208.185	-2.62475	-4.60761
miR-1227-3p	2.77346	-736.72	-20.2678	-2776.48	.	.	.	.
miR-1228-3p	3.38949	-736.72	-139.774	3.42278	.	.	80.8291	.
miR-1228-5p	-221.716	-221.716	-2.71845	-1666.29	.	.	.	.
miR-1229-3p	.	.	-1805.06	-8.77919	.	.	.	.
miR-1229-5p	.	106.697	408.97	.	.	.	-2.90832	-1395.92
miR-122b-3p	-6.03735	-2.1643	-2.14104	-2.0345	.	.	-628.714	.
miR-122b-5p	1135.59	423.79	-556.095	-4.04714	2.08271	.	.	.
miR-1231	568.296	106.697	.	.	.	.	160.658	.
miR-1233-3p	.	106.697	-2.02586	-139.774	.	.	-3.4639	.
miR-1234-3p	.	-3385.31	-5.57409	-4.38814	.	.	.	.
miR-1236-3p	-148.144	-148.144	.	137.404	.	.	-4.34749	-2.80247
miR-1236-5p	.	.	.	205.607	.	.	-2.26842	.
miR-1237-3p	2.31026	.	.	.	.	.	.	.
miR-1237-5p	454.837	.	-556.095	-556.095	.	.	.	.
miR-1238-3p	.	.	-417.322	-417.322	.	.	.	-2.52752
miR-124-3p	.	6.42805	.	-2.03306	.	-3.22901	3.93772	10.267
miR-1243	.	-2.95595	.	-2.32265	.	.	.	.
miR-1244	.	1692.16	.	.	.	.	-419.476	.
miR-1246	3.91394	3.71221	2.67055	.	4.68492	.	.	.
miR-1247-5p	.	106.697	-278.548	-278.548	628.258	415.37	.	.
miR-1248	2.14379	-2.83042	-2.19777	.	.	.	.	.
miR-1249-3p	.	-12.1123	.	.	.	.	2.13209	2.59736
miR-1249-5p	.	.	3.40442	.	8.73452	2.363	2.9392	5.07603
miR-1250-5p	-2.58911	-883.865	.	342.011	.	.	.	.
miR-1252-3p	.	.	136.99	.	.	.	.	.
miR-1252-5p	454.837	.	340.975	342.011	.	.	.	993.922
miR-1255a	.	.	.	.	.	208.185	.	3.90663
miR-1255b-5p	.	.	-6.11447	-2.74562	.	.	2076.56	1242.15
miR-1256	-2.02136	-4.60928	-2.59292	-3.18435	105.543	.	9.04125	10.5404
miR-1257	-5.41637	-3.70063	-3.38986	.	.	.	5.68922	10.6083
miR-1258	.	423.79	136.99	.	.	.	.	.
miR-125a-3p	.	.	-2.21085	-3.1107	2.02251	.	.	.
miR-125a-5p	.	-5.46989	-3.4697	.	.	.	2.16911	2.62831
miR-125b-1-3p	.	-4.32886	-5.08333	-2.9477	.	.	.	2.9018
miR-125b-2-3p	-2.46806	-4.21129	.	-2.40203	2.07128	-404.265	2.03388	.
miR-125b-5p	.	-9.10373	-6.0011	-2.2049	.	.	2.38276	4.14657
miR-126-3p	.	-2.88775	.	.	.	.	2.91868	3.84805
miR-126-5p	.	-5.01973	.	.	.	-2.48447	.	2.31435
miR-1260a	.	-5.42789	5.14281	.	-2.1209	.	.	3.53589
miR-1260b	.	-24.6507	-2.26737	-3.12957	9.42887	-565.571	9.9268	6.99131
miR-1262	-2.90624	-2.51316	.	.	.	.	.	.
miR-1264	.	.	.	.	-81.653	-81.653	.	.
miR-1265	908.674	740.882	-14.094	-972.417	.	.	.	125.115
miR-1266-3p	-7.07931	-810.293	-15.2026	.	.	.	.	-2.3273
miR-1266-5p	-13.562	-28.97	-2.24819	-2.20401	.	.	.	.
miR-1267	.	-9.63377	-4.91772	-2.51636	.	.	-70.746	.
miR-1268b	.	.	.	-3.37614	-3.06616	3.20422	-2.35492	.
miR-1269a	.	.	.	-2.02971	3.85325	17.7739	.	.
miR-1269b	-74.572	2.84818	1020.92	410.213	.	.	240.487	.
miR-127-3p	8.70395	-221.716	.	614.82	5.818	.	-2.17686	-349.73
miR-127-5p	.	.	.	.	.	.	.	125.115
miR-1270	.	-2.00636	.	.	.	2.56496	-3.04511	-489.222
miR-1271-3p	.	-2.08794	-2.82359	.	.	.	.	.
miR-1271-5p	.	-4.16142	-3.34392	-3.75029	.	.	.	.
miR-1272	-2.19601	-6.08654	-2.5455	2.35707	.	.	.	.
miR-1273c	-3.33192	-4.17138	.	.	.	.	.	.
miR-1273h-5p	795.215	8245.4	.	.	.	.	-7.62406	-3.27496
miR-1275	.	.	.	-4.92185	6.02819	18.7648	.	3.48907
miR-1276	.	-4.5658	.	-4.25875	105.543	.	2.2413	3.15841
miR-1277-3p	.	-2.32897	.	-2.13022	.	.	.	3.40876
miR-1277-5p	.	-8.56926	-2.73528	-2.61335	.	.	.	3.2157
miR-1278	.	-4856.76	-3.49352	-2.03348	.	208.185	.	.
miR-128-1-5p	.	.	.	-2.66148	3.26864	.	.	.
miR-128-3p	.	-19.574	-4.75071	-2.59165	-2.59555	.	.	4.36811
miR-1282	-74.572	-74.572	.	.	.	.	.	.
miR-1283	114.459	529.487	-7.46761	-4.96735	.	.	.	.
miR-1284	.	-442.432	-5.07241	.	.	.	.	.
miR-1285-3p	.	-4.74144	-2.38823	-2.2735	.	5.97341	2.13585	2.84794
miR-1285-5p	.	.	.	-4.00465	-2.30199	-242.959	.	-2.27151
miR-1286	.	-2.31813	.	.	.	.	.	2.06147
miR-1287-3p	.	-5.548	.	-2.37622	-242.959	.	.	.
miR-1287-5p	.	.	-2.05413	-3.0768	.	3.3366	.	.
miR-1288-3p	-1693.16	-1693.16	-28.1736	-5.68354	.	.	-2.61099	-3.35272
miR-1288-5p	.	.	.	.	.	.	559.804	.
miR-1289	.	-2502.45	-10.1598	-2.34626	.	.	4.24461	-489.222
miR-129-1-3p	.	-4.93832	-2.16	.	2.37581	.	.	2.63347
miR-129-2-3p	.	-8.07707	.	-2.29111	3.31856	2.76868	.	2.38418
miR-129-5p	.	.	.	-3.19023	4.97069	2.87828	2.21966	.
miR-1290	2.28886	10.122	.	-2.37303	.	.	-10.4735	.
miR-1291	.	.	.	.	-162.306	-162.306	1437.92	1366.27
miR-1292-3p	-3.88558	-2.08716	.	-2.76621	105.543	.	.	.
miR-1292-5p	.	-4.53383	.	.	.	.	.	.
miR-1293	-9.33026	-5.27329	-10.5847	-10.5526	.	.	479.974	745.692
miR-1294	.	.	.	-4.4881	3.87083	3.83568	2.42359	.
miR-1295a	.	-663.148	-2.3999	.	.	.	.	.
miR-1295b-5p	.	.	.	.	.	.	-349.73	.
miR-1296-3p	.	-5.14603	-3.08112	-4.03582	.	-2.4094	.	3.44322
miR-1296-5p	.	-20.3351	-4.21025	-2.60513	.	.	2.10591	3.72719
miR-1297	.	.	-139.774	-139.774	.	.	.	.
miR-1298-5p	2.31026	-442.432	-3.90824	-15.5287	.	.	6.45979	2.95653
miR-1299	-1987.45	.	2.54561	.	.	.	.	.
miR-1301-3p	.	-7.2528	.	.	.	.	.	2.10009
miR-1301-5p	.	-1178.15	-417.322	-417.322	.	.	639.633	.
miR-1302	-2.72044	-4.86027	-139.774	-2.01979	210.086	.	.	.
miR-1303	.	2.54811	.	.	.	3.46103	3.0474	.
miR-1304-3p	.	.	.	-3.43114	-6.12285	.	.	.
miR-1304-5p	-2.04042	-6.76583	-4.03102	-4.22479	.	.	5.18069	3.87068
miR-1305	-736.72	-736.72	.	.	.	.	.	.
miR-1306-3p	.	-5.59958	-5.36266	-4.78954	.	.	.	.
miR-1306-5p	.	-6.57553	.	-2.67516	.	.	.	.
miR-1307-3p	.	-2.14994	.	-2.52945	4.4025	.	.	.
miR-1307-5p	.	-4.9126	-2.83558	-2.9468	.	.	.	2.14153
miR-130a-3p	.	-3.57912	.	-2.47012	.	.	.	.
miR-130a-5p	.	-8.55461	-2.40058	-2.48146	.	-2.28257	2.19806	2.34989
miR-130b-3p	.	-2.43557	.	-2.44327	.	.	2.33756	.
miR-130b-5p	.	-7.65264	.	-2.28443	.	-2.08848	2.23322	2.43274
miR-132-3p	.	2.16522	.	-4.19545	5.0506	.	2.54145	2.47312
miR-132-5p	.	-2.02336	-4.57312	-3.97848	-2.48431	.	5.66148	6.37728
miR-1322	.	-2.2995	-7.47288	.	.	.	.	2.17311
miR-1323	.	.	.	.	.	.	320.316	621.576
miR-133a-3p	.	.	.	.	2.44274	.	.	-558.968
miR-133a-5p	-148.144	5.71457	68.995	.	3.85325	2.54963	80.8291	373.346
miR-133b	-2.59097	-1472.44	68.995	.	3.02031	2.56561	-279.984	-279.984
miR-134-3p	.	.	.	.	.	2.12148	.	.
miR-134-5p	3.08026	.	-8.05994	.	.	2.11504	.	.
miR-1343-3p	.	-29.4481	-3.38113	-2.31364	.	.	.	2.31155
miR-1343-5p	-295.288	-2.76753	-2.21028	-2.29931	2.22866	.	-4.51041	.
miR-135a-2-3p	.	.	.	137.404	.	1451.29	.	.
miR-135a-3p	.	.	408.97	.	.	.	.	.
miR-135a-5p	.	-12214	-5.68953	-2.62969	.	.	.	.
miR-135b-3p	.	-2.94868	.	-2.2141	2.08108	.	.	.
miR-135b-5p	.	-12.6777	-3.14991	.	.	.	.	2.60107
miR-136-5p	.	.	.	.	-323.612	-323.612	.	.
miR-137-3p	.	-6.18858	.	-2.05077	.	2.28253	.	.
miR-137-5p	-2.10663	-2870.31	-5.60413	-2.63179	.	.	240.487	1490.38
miR-138-1-3p	2.21582	-2.74273	.	.	.	2.24581	.	.
miR-138-2-3p	-74.572	-74.572	.	.	.	4.49007	4.5528	.
miR-138-5p	.	-2.39417	.	.	.	.	.	.
miR-139-3p	.	.	.	-3.05745	.	.	7.27949	7.94898
miR-139-5p	.	-3.99118	.	-2.56276	.	.	2.06275	2.76615
miR-140-3p	.	-4.56219	.	-2.40259	.	.	.	.
miR-140-5p	.	-3.05728	-2.25459	-2.83045	.	.	.	.
miR-141-3p	.	-2.01333	.	.	.	.	.	.
miR-142-3p	.	-13.5902	-2.73934	-2.25136	.	.	.	2.14184
miR-142-5p	.	-5.08058	-2.07804	.	.	.	.	.
miR-143-3p	.	-3.90134	.	.	.	.	.	.
miR-144-3p	.	-20.5881	.	.	-2.31287	.	.	2.32251
miR-144-5p	.	106.697	-694.869	-5.05711	-242.959	-242.959	2.27091	19.3123
miR-145-3p	.	.	.	.	419.172	.	.	.
miR-145-5p	-2.11407	-7.4491	-9.7369	-4.85763	-888.183	.	.	.
miR-1468-3p	341.378	.	.	.	.	.	.	.
miR-1468-5p	.	-3.53312	-2.21445	-3.05167	.	2.5677	2.1607	.
miR-146a-3p	.	-25.4002	-5.44143	-2.04744	-81.653	-81.653	-140.492	.
miR-146a-5p	.	.	.	.	.	2.5539	.	.
miR-146b-3p	2.50344	.	-3.25887	-2.03285	.	.	.	.
miR-146b-5p	.	-10.4247	.	.	.	.	.	.
miR-147a	.	-16.1935	-5.50392	.	2.62429	3.2015	-6.91544	.
miR-147b-3p	.	-8.05631	-2.71661	-2.42543	.	.	.	2.14687
miR-147b-5p	.	-39.7853	-2.54112	-2.20123	.	.	.	.
miR-148a-3p	.	-11.3124	-2.13326	-2.07554	.	.	.	3.23258
miR-148a-5p	.	-6.42575	.	.	.	7.6927	2.43616	3.55788
miR-148b-3p	.	-17.3223	-2.36255	-2.32524	.	.	.	2.63191
miR-148b-5p	.	-6.99805	-2.0739	-2.25552	.	.	.	2.2433
miR-149-3p	-148.144	3.57414	1224.91	.	4.15785	.	3.80852	4.14473
miR-149-5p	.	.	.	-2.90477	2.08776	.	2.03559	.
miR-150-3p	4.60197	-148.144	68.995	.	.	.	.	.
miR-150-5p	6.41337	-442.432	.	-3.13559	.	.	.	-6.7203
miR-151a-3p	.	-6.88849	-2.63178	-2.11711	.	.	.	.
miR-151a-5p	.	-2.30965	.	-2.79996	2.33535	.	2.22056	.
miR-152-3p	.	-11.2043	-2.39678	.	.	.	.	.
miR-152-5p	.	-2796.74	-2.19659	.	-404.265	-404.265	-2.0343	-489.222
miR-153-3p	.	-3.17019	-2.23098	-4.65014	.	-2.10242	.	2.718
miR-153-5p	.	.	1156.91	819.427	.	.	.	.
miR-1537-3p	.	-5.32956	-2.1533	.	.	5.08701	2.27498	3.49334
miR-1537-5p	.	-11.042	-10.0713	.	.	.	3.42213	4.7276
miR-1538	-3.23893	-2208.16	-9.77073	-4.87769	.	.	3.16257	4.18445
miR-1539	.	.	68.995	.	.	.	.	.
miR-154-3p	2.82521	-883.865	.	410.213	.	.	.	.
miR-154-5p	-736.72	.	.	-2.01979	.	.	.	.
miR-155-3p	.	.	.	69.2022	-2.36311	-3.03858	.	.
miR-155-5p	.	.	-2.10837	.	.	.	.	.
miR-15a-3p	.	-12.7337	-3.36206	-2.5997	.	-2.7172	.	2.29863
miR-15a-5p	.	-5.73172	-2.04457	-2.00041	.	.	.	2.35166
miR-15b-3p	.	-7.45059	-2.48346	-2.75295	.	.	.	.
miR-15b-5p	.	-17.0008	-3.26015	-3.03421	.	-2.09558	.	2.05865
miR-16-1-3p	.	-76.6725	-8.34866	-2.74685	-3.58346	-6.22778	2.21595	4.12668
miR-16-2-3p	.	-15.4266	-5.36533	-2.26611	-4.61075	-6.89917	2.75151	4.22461
miR-16-5p	.	-8.25418	-2.20045	-2.02263	.	.	.	2.0306
miR-17-3p	.	-4.55319	-2.72713	-2.91596	.	-2.13233	.	.
miR-17-5p	.	-5.16161	.	-2.62388	.	.	.	.
miR-181a-2-3p	.	-7.2988	-2.19889	-2.22668	.	.	.	2.12278
miR-181a-3p	.	.	.	-2.64745	2.16387	.	.	.
miR-181a-5p	.	.	.	.	2.10902	.	2.21214	.
miR-181b-2-3p	.	-7.17564	.	-2.33594	2.46853	.	2.34406	2.74404
miR-181b-3p	.	-7.77621	-5.08056	-3.12468	.	.	.	2.67217
miR-181b-5p	.	-2.02931	.	.	.	.	.	.
miR-181c-3p	.	-6.97423	-2.33236	.	.	.	.	3.15716
miR-181c-5p	.	-2.64139	.	.	.	.	.	.
miR-181d-3p	2.52164	-810.293	-4.58553	-18.1867	1569.15	1244.11	.	.
miR-181d-5p	.	-4.83632	-2.00118	.	.	.	.	.
miR-182-3p	2.60858	.	.	-2.23664	2.44646	.	2.24474	2.19743
miR-182-5p	.	.	.	.	.	.	.	2.04623
miR-1827	114.459	106.697	476.965	273.809	105.543	208.185	160.658	373.346
miR-183-3p	.	-2.36742	.	.	2.15524	.	.	.
miR-183-5p	.	-2.68957	.	.	.	.	2.51248	2.23827
miR-184	.	.	-2.04068	.	.	.	.	.
miR-1843	.	.	-2.19304	-3.63825	3.85325	2.54963	.	2.23817
miR-185-3p	.	-7.10957	.	.	.	.	2.13539	3.48475
miR-185-5p	.	-2.49766	.	.	.	.	3.10794	4.04127
miR-186-3p	.	-3.47886	-2.02206	.	.	.	.	2.02189
miR-186-5p	.	-11.0825	-2.32147	.	-2.64541	-2.2294	.	2.54635
miR-187-3p	.	-2.01842	.	-2.38159	3.51778	3.83232	-2.11639	.
miR-187-5p	.	.	.	.	.	.	-6.62596	-10.6381
miR-188-3p	.	-21.1425	-5.22916	-3.5468	.	-2.00634	.	2.08121
miR-188-5p	.	-4.59073	-2.42728	-2.84601	.	.	.	.
miR-18a-3p	.	-11.5723	-2.69356	.	-2.54543	-2.91	.	.
miR-18a-5p	.	-5.62349	.	-2.42227	.	-3.30587	.	2.63879
miR-18b-3p	.	.	.	.	-242.959	-242.959	.	-3.64731
miR-18b-5p	-2.69647	-8.66158	.	-3.33393	2.30676	.	.	2.25275
miR-1908-3p	.	-2.0181	-46.8855	-2.97122	.	.	240.487	869.807
miR-1908-5p	.	-5.79112	.	-3.62101	.	8.32603	.	.
miR-1909-3p	.	-14.0358	-2.14597	.	.	.	.	.
miR-1909-5p	.	-20.7883	.	-2.47318	.	208.185	.	.
miR-190a-3p	.	-6.94614	-5.4606	-3.08551	.	.	.	4.12506
miR-190a-5p	.	-3.14911	-2.17513	-2.2701	.	.	.	2.08038
miR-190b-3p	.	.	.	273.809	.	.	.	.
miR-190b-5p	.	.	.	.	.	.	2.65855	.
miR-191-3p	.	-4.40312	-2.84038	-3.03848	2.14189	.	.	.
miR-1910-3p	.	-12.628	-5.48759	-3.78386	-162.306	.	.	.
miR-1910-5p	.	-6.33456	-2.32774	-2.66287	-81.653	2.54963	.	2.30801
miR-1912-3p	568.296	.	.	.	.	.	.	.
miR-1913	.	-24.8328	.	.	.	.	5.38684	9.13521
miR-1914-3p	-23.1488	-2649.59	2.19547	-2.11237	.	.	-2.29243	.
miR-1914-5p	.	-5.00408	-2.49327	.	.	.	.	4.08469
miR-1915-3p	681.755	.	.	.	.	.	-3.67995	.
miR-1915-5p	-2.10501	-957.437	.	.	.	.	.	.
miR-192-3p	2.76477	.	2.12059	.	.	.	.	.
miR-192-5p	.	.	.	-2.31722	2.30696	.	.	.
miR-193a-3p	.	-5.89829	-2.33369	-2.15633	.	.	.	.
miR-193a-5p	.	-5.89508	.	-2.24435	.	.	.	.
miR-193b-3p	.	-5.73905	.	.	.	.	2.13237	3.01841
miR-193b-5p	.	.	2.72152	.	3.22161	2.12827	.	3.20389
miR-194-3p	6.11662	.	-2.04052	.	.	.	.	.
miR-194-5p	.	-9.71386	.	.	.	.	.	.
miR-195-3p	-2.16063	-6.94656	-3.65506	.	-81.653	-81.653	.	2.66885
miR-195-5p	.	-15.6281	-2.48258	-2.31117	-2.12276	.	.	.
miR-196a-1-3p	.	.	.	205.607	-242.959	-242.959	.	.
miR-196a-3p	.	-2.21798	-2.90595	.	.	-2.00483	.	.
miR-196b-3p	.	.	68.995	205.607	.	-2.54731	.	2.66897
miR-196b-5p	.	.	-2.1358	.	.	.	.	.
miR-197-3p	.	-5.25338	.	-2.36128	.	.	.	2.10666
miR-197-5p	.	-2.18455	2.2339	.	2.91581	-2.80108	.	.
miR-1972	.	-2.68054	-2.70485	-2.36654	105.543	.	2.61032	.
miR-1973	3.71225	14.0722	.	.	.	.	-2.05232	.
miR-1976	227.918	.	.	.	.	.	.	.
miR-199a-5p	.	-9491.79	-2.0055	.	-2.36876	.	.	.
miR-199b-5p	.	-368.86	68.995	2524.48	2.04843	2.15405	.	.
miR-19a-3p	.	-10.6597	-2.26315	-2.10303	-2.24715	-2.3026	.	2.73236
miR-19a-5p	.	-7.2615	-4.1548	-2.95902	.	-4.51423	.	2.44583
miR-19b-1-5p	.	-5.84817	-3.56033	-2.59846	-2.03847	-3.5907	.	.
miR-19b-2-5p	.	-9.66292	-972.417	-4.7295	-1210.79	-1210.79	2.85248	3.1602
miR-19b-3p	.	-18.4046	-2.67373	-2.2933	-2.90777	-2.83463	.	2.64573
miR-200a-3p	.	-9.00625	-2.85824	.	.	.	.	2.64245
miR-200a-5p	.	-2.00758	.	.	2.34029	.	.	.
miR-200b-3p	.	-11.3274	-2.80538	.	.	.	.	2.38314
miR-200b-5p	.	-8.28102	-5.1942	-2.2488	.	-2.14682	.	.
miR-202-3p	.	.	-694.869	-694.869	.	.	.	.
miR-202-5p	.	-11.7315	.	-3.03718	.	.	5.70038	5.31796
miR-203a-5p	.	.	.	.	.	.	2.87561	2.26388
miR-203b-3p	.	.	.	.	4.45304	.	2.51371	2.13219
miR-203b-5p	-2.86933	-2281.73	-25.3864	-27.8366	.	.	.	2.64058
miR-204-3p	16.7496	-74.572	-6.98495	-2.87096	.	.	.	.
miR-204-5p	.	-3.28596	.	-2.70897	.	.	.	.
miR-205-3p	-2.34913	.	.	.	.	2.264	.	2.25278
miR-205-5p	-2.09926	-2.49569	.	.	2.0796	.	.	.
miR-206	-3.75612	-2134.59	.	-139.774	.	.	-558.968	-558.968
miR-208a-3p	-295.288	-295.288	.	.	2.84708	5.12745	.	.
miR-20a-3p	.	-17.2412	-4.5988	.	-3.77683	-4.56732	.	2.38011
miR-20a-5p	.	-3.69116	.	-2.09738	.	.	.	.
miR-20b-3p	.	.	-556.095	-556.095	.	.	.	.
miR-20b-5p	.	-2.30709	-2.61217	-2.45684	.	.	.	.
miR-21-3p	.	.	.	-2.18965	.	.	3.38816	4.12068
miR-21-5p	.	-6.20107	-2.3882	-2.51389	.	.	.	2.80804
miR-210-3p	.	-11.4304	-2.14911	-2.19786	.	.	.	.
miR-210-5p	.	-20.3235	-10.4367	-3.68715	-81.653	5.08701	.	.
miR-211-5p	3.05635	-74.572	.	.	.	.	3.3993	-70.746
miR-2110	.	.	.	.	.	2.2008	.	.
miR-2114-3p	.	-1398.87	-21.2808	-14.1788	628.258	.	.	.
miR-2114-5p	.	-6.3303	-3.23304	-2.29504	.	208.185	.	.
miR-2115-3p	1135.59	.	.	.	.	.	3.98459	.
miR-2116-3p	.	-3.30448	5.00537	.	.	.	.	2.66691
miR-2116-5p	.	-2.43565	-2.50379	.	105.543	.	.	3.99857
miR-2117	.	.	.	.	.	.	-140.492	-140.492
miR-212-3p	.	.	.	-3.43293	2.1001	.	2.1876	2.31622
miR-212-5p	.	.	408.97	.	.	.	.	.
miR-214-3p	.	-9.66292	-3.0599	-8.70418	.	.	.	.
miR-214-5p	-957.437	-3.00993	2.68875	-278.548	2.00613	.	.	745.692
miR-215-3p	-74.572	-74.572	.	3.42278	.	.	3.80184	4.13725
miR-215-5p	.	-6.84001	.	-2.49107	6.47425	3.3366	.	3.71883
miR-216a-3p	-1031.01	-1031.01	.	.	.	.	.	.
miR-216a-5p	.	-3.68454	-2.78841	.	2.0021	.	.	.
miR-216b-3p	7.66546	-148.144	-833.643	-12.0465	.	.	.	.
miR-216b-5p	.	-5518.9	.	-6.0893	.	622.555	320.316	621.576
miR-217-3p	-883.865	-2.77864	2.12051	.	.	.	.	.
miR-217-5p	.	-3.47914	.	.	-323.612	.	4.56125	5.31796
miR-218-1-3p	.	-4.45707	.	.	-81.653	-81.653	.	.
miR-218-2-3p	2.46346	2.29512	.	.	.	.	.	.
miR-218-5p	.	.	.	-3.43286	2.46276	.	.	.
miR-219a-1-3p	.	.	-2.37812	.	.	-2.40637	.	.
miR-219a-2-3p	9.23053	5.44719	.	-40.1212	.	415.37	-3.19437	-768.206
miR-219a-5p	.	-19.5091	.	-2.08147	-2.62732	.	.	2.45568
miR-219b-3p	.	-4.22757	.	-2.74089	.	-2.66912	2.28873	3.67685
miR-219b-5p	.	-5.38892	.	.	.	.	.	.
miR-22-3p	.	-5.56844	-2.18454	.	.	.	3.37649	5.18788
miR-22-5p	.	-3.47775	.	.	.	2.07687	2.77831	4.48427
miR-221-3p	.	-12.3698	-2.92674	.	-2.45055	.	2.04819	4.36815
miR-221-5p	.	-6.21185	.	.	.	.	2.20723	2.42816
miR-222-3p	.	-6.03535	.	.	.	.	.	.
miR-222-5p	.	.	-5.64279	-4.39268	2.96777	5.95585	.	2.48098
miR-223-3p	.	-2281.73	-4.78936	-5.77926	.	.	.	2.16934
miR-223-5p	.	.	.	.	.	-2.46426	-768.206	.
miR-224-3p	.	-15.7848	-3.76662	-2.8395	.	2.56708	.	.
miR-224-5p	.	-2.92696	.	.	.	.	.	.
miR-2276-3p	.	-2502.45	.	.	.	.	2.56294	.
miR-2276-5p	.	-1031.01	1360.9	1365.04	.	.	.	2.02448
miR-2277-3p	.	-4.19359	.	-2.00151	-2.30199	.	.	.
miR-2277-5p	.	-4.82362	.	.	.	.	4.36065	3.55677
miR-2278	.	-6.98522	.	-2.23638	3.85325	5.08701	-2.26232	.
miR-2355-3p	.	-9.02022	-4.32779	.	.	.	2.47689	.
miR-2355-5p	.	-16.8608	-8.15421	-4.47388	.	.	.	2.46724
miR-23a-3p	.	-7.44455	-2.03672	-2.56573	.	.	.	2.27008
miR-23a-5p	.	-4.26487	.	.	.	.	3.33698	4.67641
miR-23b-3p	.	-5.21145	.	-2.58183	.	.	.	.
miR-23b-5p	.	-6.25224	.	-2.62167	.	.	2.24017	.
miR-23c	-23.7916	-3.67557	-2.85623	-6.46689	.	.	.	.
miR-24-1-5p	.	-8.73076	-4.43343	-2.10831	.	.	2.55617	3.61563
miR-24-2-5p	.	-7.51877	-2.69976	.	.	.	2.54504	2.9672
miR-24-3p	.	-7.07496	.	.	.	.	2.08972	2.54299
miR-2467-3p	4.99841	-295.288	-6.61243	.	.	.	-2023.63	-5.42027
miR-2467-5p	.	-5.55987	-3.3324	.	.	.	.	.
miR-25-3p	.	-7.01495	-3.09122	-2.81467	.	.	.	2.42009
miR-25-5p	.	.	.	.	.	-2.65836	4.10701	3.82904
miR-2681-3p	.	.	.	1228.64	.	.	479.974	.
miR-2681-5p	.	.	68.995	.	.	.	.	.
miR-2682-5p	.	-1104.58	-4.54886	-11.7699	105.543	.	1437.92	993.922
miR-26a-1-3p	.	-9.76678	-6.17354	-3.15761	.	-2.64679	.	2.0151
miR-26a-2-3p	.	.	-2.40786	.	.	.	.	2.20621
miR-26a-5p	.	.	.	-2.91302	.	.	.	.
miR-26b-3p	.	-5.73406	-4.21108	-4.3467	.	-2.44746	.	.
miR-26b-5p	.	-2.64198	-2.6052	-2.05653	.	-2.75032	.	.
miR-27a-3p	.	-2.01966	-2.22221	-3.22783	.	.	.	2.55964
miR-27a-5p	.	-6.75349	-3.1889	-2.1618	.	.	4.09565	5.76307
miR-27b-3p	.	-2.46831	.	-2.2937	.	.	.	3.05949
miR-27b-5p	.	-14.5582	-6.88114	-3.08512	.	.	.	3.19411
miR-28-3p	.	-4.38823	.	-2.08707	.	.	.	.
miR-28-5p	.	-3.19136	.	-2.61144	.	.	2.04511	2.47887
miR-296-3p	-2.91378	-3.12725	-2.75975	-6.67369	.	.	.	125.115
miR-296-5p	.	-3164.6	-2498.93	-2.15344	.	.	.	-70.746
miR-297	.	.	.	.	.	.	.	249.231
miR-299-3p	3.69384	-3.45707	136.99	1433.25	2.29263	.	.	5.27727
miR-299-5p	-442.432	-442.432	204.985	.	.	.	.	125.115
miR-29a-3p	.	-7.56734	.	-2.17823	.	.	2.22045	2.67665
miR-29a-5p	.	-6.32736	-2.16006	.	.	.	.	.
miR-29b-1-5p	.	-2.86047	.	.	.	.	2.64878	2.7944
miR-29b-2-5p	.	-4.88561	.	.	.	.	.	.
miR-29b-3p	.	-5.48793	-2.4164	-2.42812	.	.	.	2.73975
miR-29c-3p	.	-7.84623	.	-2.05796	.	.	2.09489	2.69415
miR-29c-5p	.	-7.13055	-2.29029	-2.36063	.	.	.	.
miR-301a-3p	-2.56423	-6.40881	-2.64123	-2.54075	.	-2.12677	.	.
miR-301a-5p	-2.80952	-9.04296	-8.07797	-2.919	-2.87279	-5.254	2.70503	3.00403
miR-301b-3p	.	-7.56507	-2.48228	-2.47268	.	.	.	.
miR-301b-5p	3.07023	-148.144	-1111.19	-1111.19	-1533.41	-2.46309	.	.
miR-302a-3p	-295.288	-295.288	2.52967	.	-1130.14	-1130.14	.	.
miR-302b-3p	-589.576	-589.576	.	.	523.715	829.739	.	.
miR-302c-3p	.	.	884.934	.	.	.	.	.
miR-302c-5p	.	.	408.97	.	.	.	.	.
miR-302d-3p	.	-1546.01	.	-4.04714	.	.	.	.
miR-3059-5p	227.918	.	-139.774	-139.774	.	.	.	125.115
miR-3064-3p	.	-2.36532	-4.28116	-7.10667	-2.35057	.	.	.
miR-3064-5p	.	-6.79985	.	-3.86461	3.4826	.	2.24477	4.55051
miR-3065-3p	.	.	.	.	-2.622	.	.	.
miR-3065-5p	.	-5.88136	.	.	.	.	.	.
miR-3074-3p	.	-13.909	-2.06068	-2.15923	-2.36501	.	2.08075	2.588
miR-3074-5p	-3.85696	-9.87504	.	.	.	.	2.4211	4.38246
miR-3085-3p	.	.	.	.	.	622.555	.	.
miR-3085-5p	-1031.01	-1031.01	.	.	-3.3032	-2420.59	.	.
miR-30a-3p	.	.	-3.76321	-4.21128	.	.	.	.
miR-30a-5p	.	-8.32581	-2.88281	-2.42509	.	.	.	2.16047
miR-30b-3p	.	-3.40763	-2.4533	-2.31843	.	.	.	2.61174
miR-30b-5p	.	-14.1992	-3.8744	-2.49404	-2.1104	.	.	2.96321
miR-30c-1-3p	.	-2.88628	.	-2.41426	.	.	2.33311	2.80163
miR-30c-2-3p	.	-2.51285	.	-2.2361	.	.	.	2.60591
miR-30c-5p	.	-13.8823	-2.55309	-2.33876	-2.70354	.	.	2.17916
miR-30d-3p	.	.	-3.20336	-3.89602	2.32544	.	.	.
miR-30d-5p	.	-9.89577	-4.84774	-2.15052	.	.	2.21459	2.77483
miR-30e-3p	.	-2.0666	-2.37333	-3.08317	.	.	.	.
miR-30e-5p	.	-9.4378	-2.33439	-2.0841	.	.	.	.
miR-31-3p	.	.	-2.18508	.	.	.	2.02412	2.72562
miR-31-5p	.	-2.17255	-2.03931	.	.	.	.	2.0387
miR-3115	.	-2.24222	.	-2.20357	732.801	.	2.36198	2.31155
miR-3116	.	.	136.99	69.2022	.	208.185	.	.
miR-3117-3p	-221.716	-221.716	6.59443	.	.	.	.	.
miR-3120-3p	-3.55519	-810.293	.	.	.	.	5.65608	5.27727
miR-3120-5p	.	.	-10.0713	-3.37961	.	.	.	-279.984
miR-3121-3p	2.311	.	-3.3957	.	.	.	400.145	1614.5
miR-3121-5p	-883.865	-8.28384	.	.	.	.	240.487	497.461
miR-3122	.	.	.	.	.	.	.	125.115
miR-3124-3p	.	-2.95365	-4.95243	-4.32078	-81.653	-81.653	.	.
miR-3124-5p	.	-3.4279	.	.	.	.	3.87234	.
miR-3125	.	.	.	-694.869	210.086	.	.	.
miR-3126-3p	-1104.58	-1104.58	-139.774	.	.	.	80.8291	1118.04
miR-3126-5p	.	-2.44959	3.52414	.	.	208.185	.	.
miR-3127-3p	.	-5.54699	-32.1963	.	.	.	.	.
miR-3127-5p	2.31144	.	.	.	.	.	.	.
miR-3128	.	-221.716	272.98	.	.	.	4.5528	-140.492
miR-3129-3p	.	.	-2.03587	-417.322	.	.	.	.
miR-3129-5p	.	.	408.97	.	.	.	.	125.115
miR-3130-3p	.	.	.	.	.	.	2.44325	.
miR-3130-5p	.	.	.	.	.	8.94172	.	4.17903
miR-3131	-5.56857	-29.6596	.	.	.	.	-2.76301	-2.13357
miR-3132	.	.	.	.	.	.	-2.83662	-2.91903
miR-3133	-11.6252	-2649.59	-139.774	3.91073	.	.	.	.
miR-3134	.	-3.87418	.	.	.	.	.	2.66631
miR-3135a	-368.86	-368.86	272.98	273.809	.	.	.	.
miR-3135b	3.58663	2.38813	2.20054	.	.	.	.	.
miR-3136-5p	.	.	-2.20309	.	.	.	2.08075	.
miR-3137	.	.	-2.02586	-139.774	.	.	.	.
miR-3138	.	.	2.93749	.	.	.	-4.34749	.
miR-3139	-1031.01	-9.66292	.	-7.4293	.	.	.	.
miR-3140-3p	2.11998	.	.	-2.51867	.	.	2.79497	5.72652
miR-3140-5p	.	-1325.3	-20.1281	-5.07193	-81.653	-81.653	2.27996	.
miR-3141	-810.293	-810.293	.	.	419.172	.	.	.
miR-3142	.	-516.004	.	205.607	.	.	.	.
miR-3143	.	-18982.6	.	.	.	.	2.02633	2.20239
miR-3144-3p	-442.432	-442.432	.	.	.	.	6.86246	3.76609
miR-3144-5p	.	.	.	.	.	.	400.145	621.576
miR-3145-3p	.	318.092	.	273.809	.	.	.	3.79366
miR-3145-5p	.	-589.576	.	.	.	.	4.18154	5.90831
miR-3146	-1693.16	.	.	-3.10403	.	.	2.5734	.
miR-3148	.	.	-4.07543	-1943.83	.	.	7.97862	2.36618
miR-3149	-1031.01	.	-3.04637	.	.	.	.	.
miR-3150a-3p	.	2.00994	.	.	.	.	2.05719	.
miR-3150a-5p	-2.91378	-2.50298	.	-2.2364	.	.	.	3.77653
miR-3150b-3p	.	952.277	.	69.2022	.	.	-907.698	-907.698
miR-3150b-5p	.	-516.004	.	.	.	.	.	6.19115
miR-3151-5p	.	.	.	.	.	.	-768.206	-768.206
miR-3152-3p	-883.865	-883.865	.	.	.	.	.	.
miR-3152-5p	-13.5071	-1546.01	476.965	887.629	.	.	.	.
miR-3153	.	-883.865	.	.	.	.	.	.
miR-3155a	.	-368.86	544.96	205.607	.	.	.	.
miR-3157-3p	.	-10.2451	.	-972.417	.	.	.	-2.90083
miR-3157-5p	.	-3.1633	-3.41878	-3.49927	.	.	.	.
miR-3158-3p	2.70684	-2.29557	.	.	-81.653	-81.653	8.52243	4.52512
miR-3158-5p	.	-6.53775	.	.	.	.	3.2604	.
miR-3159	.	.	-2.03335	.	.	.	.	.
miR-3160-3p	.	.	.	.	.	.	2.85952	.
miR-3160-5p	-295.288	-295.288	68.995	.	.	.	80.8291	621.576
miR-3161	.	.	.	.	.	.	.	2.74942
miR-3162-3p	-295.288	-295.288	.	69.2022	.	.	.	.
miR-3162-5p	.	.	-833.643	-833.643	.	.	.	.
miR-3163	-3.87799	-883.865	-6.04858	.	.	.	2.85477	5.76639
miR-3164	-221.716	-221.716	-3.60795	-4.25013	.	.	-279.984	2.22004
miR-3165	.	-3.33889	.	.	.	.	.	2.7105
miR-3166	.	.	.	69.2022	.	.	879.12	.
miR-3170	.	-589.576	-4.753	.	.	.	.	.
miR-3173-3p	-2208.16	-6.94189	-6.40304	-3054.03	.	.	240.487	.
miR-3173-5p	.	-3.46533	.	.	105.543	208.185	3.92952	4.87195
miR-3174	-3.61112	.	-2.17681	.	.	.	.	2.38553
miR-3175	-74.572	-74.572	3.26103	-417.322	.	.	-140.492	-140.492
miR-3176	-2.84681	-17.5365	-2.89076	-2.42704	-81.653	7.62439	.	.
miR-3177-3p	.	-3.60151	.	.	-81.653	-81.653	.	.
miR-3177-5p	-3.15879	-2870.31	4.56449	3.27096	.	.	.	.
miR-3179	-2.52024	.	.	.	.	.	9.87716	-210.238
miR-3180-3p	.	-6.48793	.	-2.03433	.	208.185	.	.
miR-3180-5p	.	.	476.965	137.404	.	.	80.8291	497.461
miR-3181	.	-11.4212	.	.	.	.	.	.
miR-3182	3.38625	6.30684	.	205.607	.	.	.	5.31796
miR-3183	-1987.45	-1987.45	.	.	.	.	-210.238	2.36618
miR-3184-3p	.	-5.10024	.	-2.53711	-6.10731	-2.53195	.	2.6893
miR-3184-5p	2.41458	.	.	.	.	2.37184	.	.
miR-3187-3p	.	-3.63562	.	-2.05094	.	3.29873	-2.27567	-2.6783
miR-3187-5p	-2.06454	-7.01389	-2.69575	.	.	.	-3.15775	-4.75524
miR-3188	.	.	2.8679	.	.	.	.	.
miR-3189-3p	.	.	68.995	.	.	.	.	373.346
miR-3189-5p	-1766.73	-8.31813	-556.095	-556.095	.	.	240.487	125.115
miR-3190-3p	-1325.3	-3.12725	.	-694.869	.	.	-837.952	-3.36216
miR-3190-5p	.	212.395	.	-833.643	.	.	.	-7.2549
miR-3191-3p	.	.	-694.869	.	.	.	.	2.48921
miR-3191-5p	-1546.01	-1546.01	612.955	273.809	.	.	-2.09412	.
miR-3192-3p	-221.716	.	.	.	.	.	240.487	.
miR-3192-5p	.	.	.	-2.39943	105.543	.	2.56294	.
miR-3193	-442.432	5.49698	.	-2.21809	.	.	-210.238	-210.238
miR-3194-3p	.	-13.6792	-3.17409	-3.31158	105.543	208.185	.	.
miR-3194-5p	.	-10.3613	-2.22524	.	.	3.84738	.	.
miR-3195	568.296	5497.27	.	-28.0892	7.73549	-162.306	.	.
miR-3196	2.09186	21.4273	.	-4.04714	105.543	.	-5.71334	.
miR-3197	.	.	1836.86	.	.	.	.	.
miR-3198	-516.004	-2.42946	11.6823	4.88662	.	.	.	2.1832
miR-3199	2.05381	.	.	-4.05455	.	.	.	2.95653
miR-32-3p	.	-6.90354	-5.14951	-2.08315	.	.	.	2.57445
miR-32-5p	.	-6.76411	-2.7567	-2.22175	.	.	.	2.05826
miR-3200-3p	-2.17563	-7.70001	-2.45528	-2.1091	.	.	.	.
miR-3200-5p	-2.18589	-5.86353	.	.	.	622.555	-3.24948	-2.41758
miR-3201	-221.716	-221.716	.	.	.	.	.	497.461
miR-3202	568.296	423.79	-278.548	-278.548	.	.	-419.476	.
miR-320a-3p	.	-4.66749	.	.	.	.	.	.
miR-320a-5p	2.0558	.	.	-2.45776	3.00621	.	.	.
miR-320b	.	.	-3.12034	.	.	.	-2.24728	.
miR-320c	-2.24549	-6.21306	-2.14029	-2.41858	2.10814	.	.	.
miR-320d	4.9501	.	-17.7256	-20.4877	.	5.03744	.	.
miR-320e	-23.8916	-5445.33	-8.29269	-61.6152	2196.4	4973.44	-6.03069	-3.88042
miR-323a-3p	.	.	-2.03335	.	2.32795	.	2.27091	7.03165
miR-323a-5p	.	318.092	.	69.2022	3.84858	.	-70.746	-70.746
miR-323b-3p	.	.	.	.	-323.612	-323.612	.	.
miR-323b-5p	.	.	.	.	.	-1291.45	.	.
miR-324-3p	.	-10.0521	-3.62993	-2.51652	.	-2.00641	-3.2039	.
miR-324-5p	.	-10.8314	-2.24459	.	.	.	.	.
miR-326	.	-14.5886	-4.84424	-2.05162	.	.	.	2.11886
miR-328-3p	.	-5.2597	-2.75259	-2.71007	.	.	.	.
miR-329-3p	-442.432	-442.432	.	.	.	.	.	.
miR-330-3p	.	-23.2692	-3.44507	.	-2.3688	.	.	.
miR-330-5p	.	-5.04951	.	-2.7227	.	.	.	.
miR-331-3p	.	-23.7969	-3.08357	.	-2.16149	.	.	4.12132
miR-331-5p	.	-4.10143	.	.	.	.	.	.
miR-335-3p	.	-10.7065	-3.12194	-2.65253	.	.	.	3.88661
miR-335-5p	.	-7.77151	-5.11359	-2.13576	.	.	.	2.84079
miR-338-3p	.	-13.1106	476.965	137.404	628.258	1451.29	5.63634	.
miR-338-5p	.	-2208.16	.	-3.37961	.	.	.	3.55296
miR-339-3p	.	-5.86654	-2.49748	-2.36231	.	3.9324	.	2.62036
miR-339-5p	.	-24.1624	-2.79681	-2.04109	.	.	.	2.15724
miR-33a-3p	.	-8.8209	-3.02953	-2.9534	.	-2.35206	2.37333	2.87502
miR-33a-5p	.	-7.79999	-2.75096	-3.54729	.	.	.	.
miR-33b-3p	.	.	.	-3.53023	3.42215	.	.	3.52302
miR-33b-5p	.	-6.28702	-2.81196	-3.34377	.	.	.	.
miR-340-3p	.	.	.	-4.01965	2.19803	.	.	.
miR-340-5p	.	-16.0963	-3.86782	.	.	.	2.3791	3.5436
miR-342-3p	.	-11.345	.	.	.	.	.	.
miR-342-5p	.	-4.71711	.	.	2.93582	2.20156	-2.16828	.
miR-345-3p	.	2.3323	.	.	9.04022	.	.	.
miR-345-5p	.	-10.1563	-2.05873	.	.	3.31371	.	.
miR-34a-3p	.	-7.64883	.	-2.02336	.	2.98125	.	2.05363
miR-34a-5p	.	-3.80407	.	-2.57322	2.45354	2.22452	2.11498	.
miR-34b-3p	.	.	408.97	.	210.086	415.37	.	.
miR-34b-5p	.	-16.1055	-2.02586	-139.774	-726.877	.	400.145	.
miR-34c-3p	.	-6.33151	204.985	546.618	-2.30199	5.12066	-210.238	3.54689
miR-34c-5p	.	-8.51683	-3.05839	-4.35314	.	.	3.65881	.
miR-3529-3p	-10.4031	.	.	.	.	.	17.4124	14.8651
miR-3529-5p	.	.	.	-5.07689	.	.	.	.
miR-3605-3p	.	-6.47392	.	-3.07459	105.543	.	2.30407	2.18918
miR-3605-5p	.	-2.75295	.	-2.28178	.	.	-2.26482	.
miR-3609	-2.26769	.	2.28498	.	.	.	.	-2.72746
miR-361-3p	.	-9.64518	.	.	.	.	.	3.0115
miR-361-5p	.	-7.88829	.	.	.	.	.	.
miR-3610	.	-736.72	884.934	205.607	.	.	-5.21575	-837.952
miR-3611	.	-3.25352	.	.	-2.31235	.	2.04637	2.5187
miR-3613-3p	.	-30.8337	-4.05763	.	-4.85725	-2.66748	.	4.07626
miR-3613-5p	.	-4.03746	-2.24436	.	.	-2.05303	.	3.50866
miR-3614-3p	.	-12.6046	-5.94669	-17.7426	.	.	.	497.461
miR-3614-5p	.	-2.18202	-3.83113	-6.92997	-81.653	5.08701	.	.
miR-3615	.	-2.28991	.	-3.10354	2.26771	2.67501	.	.
miR-3616-3p	.	106.697	.	.	.	208.185	.	-2.14999
miR-3616-5p	.	.	.	.	.	.	.	125.115
miR-3617-3p	-2.92515	.	.	-2.25638	.	.	.	-4.46763
miR-3617-5p	.	-6.40007	-2.54866	-2.48685	5.13358	2.54963	.	.
miR-3618	.	635.185	.	2.94527	3.36428	3.58996	559.804	869.807
miR-3619-3p	.	-1031.01	.	2.53738	.	.	2.03396	.
miR-3619-5p	.	-44.6894	-4.87609	-2.1714	105.543	.	.	2.40736
miR-362-3p	.	-36.3305	-3.70556	-2.19596	-2.62602	-2.92907	.	2.5273
miR-362-5p	.	-9.76242	.	.	.	.	.	.
miR-3620-3p	.	.	.	-278.548	.	.	.	.
miR-3620-5p	1135.59	212.395	.	-556.095	.	.	-5.44665	.
miR-3622a-3p	.	.	748.944	205.607	.	.	320.316	2110.96
miR-3622a-5p	-2.09423	-4.86634	.	273.809	.	.	3.01487	4.52512
miR-3622b-3p	.	.	-694.869	-694.869	.	.	-419.476	-419.476
miR-363-3p	.	-2.14824	.	.	.	2.26616	2.12498	.
miR-363-5p	-74.572	-74.572	.	69.2022	105.543	.	2.31165	.
miR-3646	.	.	.	.	.	.	559.804	.
miR-3648	3.74938	35.775	3.02223	.	.	-81.653	.	.
miR-3651	.	-2.78408	.	-2.60227	.	7.62439	2.47125	2.34605
miR-3652	114.459	.	.	.	.	.	1358.09	.
miR-3654	.	318.092	.	.	.	.	-1116.94	-1116.94
miR-3657	.	-2.60895	.	-2.66613	-3.83033	-404.265	2.07597	2.93419
miR-3658	.	.	.	.	-162.306	-162.306	.	.
miR-3659	2383.64	.	.	-278.548	.	.	.	621.576
miR-365a-3p	.	-9.17465	.	.	.	.	.	2.11417
miR-365a-5p	.	-2.51874	.	.	.	.	3.279	3.48993
miR-365b-5p	.	-6.94937	-2.10626	-4.06667	2.12915	.	.	.
miR-3661	.	.	.	.	2.341	2.23688	.	3.2326
miR-3662	.	.	-2.37136	.	.	.	2.34476	.
miR-3663-3p	1249.05	.	-417.322	-417.322	.	.	.	.
miR-3664-3p	-74.572	.	-3.83932	-3.42506	.	.	.	2.36396
miR-3664-5p	.	-663.148	.	.	-81.653	-81.653	.	3.13286
miR-367-3p	114.459	.	408.97	.	.	.	.	.
miR-3675-3p	.	.	136.99	751.224	.	.	.	.
miR-3675-5p	.	.	.	-4.4334	.	208.185	.	.
miR-3677-3p	.	-3.40752	-2.88802	-3.16596	.	208.185	.	.
miR-3677-5p	.	-26.677	-4.02209	-4.39167	.	.	2.08419	3.6848
miR-3678-3p	454.837	.	2.43947	-139.774	.	.	-210.238	-210.238
miR-3678-5p	454.837	.	.	.	.	.	.	.
miR-3679-3p	-8.71998	-4.6897	.	.	.	.	-698.46	-5.58254
miR-3679-5p	.	-2.12108	.	-3.41503	.	.	.	.
miR-3680-3p	.	-2.07799	.	.	.	.	-140.492	2.65742
miR-3680-5p	-2.10623	.	.	-1249.96	.	.	3.2376	2.07355
miR-3681-3p	.	-10.3965	-4.48666	-13.393	.	.	80.8291	.
miR-3681-5p	.	-7.76736	-15.2966	-5.86807	.	208.185	-210.238	.
miR-3682-3p	.	.	.	-2.0342	.	.	2.8154	.
miR-3682-5p	3.07724	-295.288	204.985	478.416	.	.	799.291	.
miR-3684	.	-6.25462	.	-2.24796	.	.	.	.
miR-3685	.	.	-11.1505	-1527.51	.	.	4.5528	-140.492
miR-3688-3p	-3.82945	-3.23021	4.52587	-8.0358	.	.	.	.
miR-3688-5p	-295.288	-2.76753	-833.643	-2.03222	.	.	3.41638	9.72488
miR-3689a-3p	.	.	.	.	.	.	879.12	.
miR-3689a-5p	.	.	.	2.45522	.	208.185	.	.
miR-3689d	.	.	.	.	.	.	-279.984	2.66333
miR-3689f	.	.	.	.	.	.	-4.73621	.
miR-369-3p	2.77106	-3.45707	-3.05386	-2.03222	.	.	5.68922	.
miR-369-5p	.	.	-6.10781	-4.35314	4.11589	.	.	10.5404
miR-3690	-957.437	-2.25923	-5.15879	-5.14313	.	.	.	.
miR-3691-3p	.	-13.8002	-12.0827	-3.04462	.	.	3.3993	15.8035
miR-3691-5p	.	-7.40447	.	-2.18992	.	.	4.57542	2.37162
miR-3692-3p	.	.	-833.643	-833.643	.	.	320.316	745.692
miR-371a-3p	.	.	.	.	-484.918	-484.918	.	.
miR-371a-5p	341.378	.	.	.	-323.612	-323.612	.	.
miR-372-3p	.	635.185	.	.	.	.	.	373.346
miR-373-3p	341.378	.	.	-4.04714	.	.	.	993.922
miR-374a-3p	.	.	.	.	.	.	2.22399	3.7273
miR-374a-5p	.	-8.14147	-2.49593	.	.	.	.	3.25895
miR-374b-3p	.	-2.09208	.	-2.05073	2.23909	.	3.64643	3.5333
miR-374b-5p	.	-29.7654	.	5.33743	2.99626	.	.	5.11593
miR-374c-3p	3.55562	.	.	-76.0124	.	.	.	.
miR-374c-5p	-516.004	-516.004	-3.82504	-45.4558	.	415.37	559.804	1738.61
miR-375-3p	.	-2.00913	.	.	2.45809	.	2.07831	2.01574
miR-375-5p	.	.	.	.	-968.836	-968.836	8.73804	2.95653
miR-376a-2-5p	.	.	.	.	105.543	.	.	.
miR-376a-3p	.	-2.73972	.	.	2.56553	.	7.91286	14.0492
miR-376a-5p	.	106.697	.	.	-3.30267	-2.28554	.	.
miR-376b-3p	2.21879	.	.	.	3.64766	.	.	.
miR-376b-5p	.	.	.	.	.	.	.	125.115
miR-376c-3p	.	.	.	.	2.10973	.	.	.
miR-376c-5p	-221.716	-221.716	.	.	.	.	.	.
miR-377-3p	-2.91519	-18.6269	-4.753	.	.	.	80.8291	125.115
miR-377-5p	.	.	.	.	-1130.14	-1130.14	.	.
miR-378a-3p	.	-3.45932	-2.28909	-2.49176	2.09112	.	.	-2.13198
miR-378a-5p	.	-13.0736	-4.58571	.	.	.	.	3.17722
miR-378b	.	-2.08705	-2.03925	.	3.74271	2.56776	.	.
miR-378c	-5.534	-5.32435	-17.4697	.	.	.	.	.
miR-378d	-3.93353	-3.17997	2.13205	-2.65726	15.4807	.	-2.00462	2.51935
miR-378e	7.31519	.	22.9495	2.45208	2.07128	3.07746	.	.
miR-378f	.	-2.66049	-19.006	-34.2767	3.2543	.	.	.
miR-378g	.	-2.4172	-2.14792	-4.06723	2.05955	2.85005	5.06326	.
miR-378h	.	-2.42946	-4.0706	-16.0572	2.20206	.	.	.
miR-378i	.	.	21.9339	.	-7.00615	-20.5163	.	30.1356
miR-378j	-148.144	-148.144	.	.	210.086	.	400.145	125.115
miR-379-3p	.	.	-4.03722	-4.02513	.	.	80.8291	125.115
miR-379-5p	3.19233	3.58912	.	.	3.00261	.	.	.
miR-380-3p	-1104.58	-1104.58	.	.	7.19689	.	.	.
miR-381-3p	.	-9.4861	-4.36638	.	.	.	2.28453	2.66333
miR-381-5p	.	-2.77585	-2.03335	-2.02721	.	.	.	-70.746
miR-382-3p	.	.	.	.	.	.	160.658	.
miR-382-5p	.	-221.716	.	.	.	.	.	249.231
miR-3907	-883.865	-883.865	544.96	137.404	.	.	.	.
miR-3908	341.378	.	.	.	.	.	.	.
miR-3909	.	.	.	.	.	3.83568	.	.
miR-3910	-368.86	-368.86	.	.	.	.	.	.
miR-3911	-3.10882	-1766.73	136.99	410.213	.	.	.	.
miR-3912-3p	.	-5.73221	-2.26214	-2.28277	.	208.185	2.52025	2.37261
miR-3912-5p	.	-2.5519	-3.96402	-5.3192	105.543	.	2.9609	2.5136
miR-3913-3p	3177.86	1163.67	.	-3.94725	.	.	8.67878	3.24314
miR-3913-5p	.	-12.8212	-2.27995	.	.	.	.	.
miR-3916	.	.	.	.	.	10.1618	.	.
miR-3917	-2.05186	.	884.934	2251.67	.	.	799.291	.
miR-3918	-148.144	-148.144	.	.	.	.	320.316	.
miR-3919	.	.	.	-12.0465	.	.	.	.
miR-3922-5p	.	-4121.03	.	2.04088	.	.	.	.
miR-3923	-295.288	.	.	683.022	.	.	.	.
miR-3925-5p	.	.	-833.643	-833.643	.	.	.	.
miR-3927-3p	.	.	.	.	.	.	.	-698.46
miR-3927-5p	.	.	.	.	.	.	240.487	373.346
miR-3928-3p	.	-8.24353	-2.47005	.	.	-81.653	-2.17462	2.26609
miR-3928-5p	2.15587	.	612.955	410.213	.	.	5.32067	2.95653
miR-3929	.	.	-3.04637	-2.02971	.	.	9.83484	5.09741
miR-3934-3p	.	-3.82414	-2.53068	-2.27708	2.5826	3.83568	.	.
miR-3934-5p	-2.24202	-6.26383	-2.50528	-3.29228	-162.306	-162.306	.	.
miR-3935	.	-5.21051	-10.8368	-2.95702	.	.	.	.
miR-3936	3.08077	-589.576	.	.	.	.	.	745.692
miR-3938	.	.	-4.39204	-2.47614	.	.	.	.
miR-3939	.	-8.789	-4.79529	-5.41196	.	.	.	.
miR-3940-3p	.	.	3.09972	-2.4568	.	.	.	.
miR-3940-5p	.	.	-2.00177	-3.30493	.	.	-5.52394	-3.55556
miR-3941	.	.	.	.	.	.	.	373.346
miR-3942-3p	.	.	68.995	.	.	.	.	497.461
miR-3942-5p	.	.	136.99	.	.	.	.	.
miR-3943	-1619.59	-1619.59	.	.	.	.	.	.
miR-3944-3p	.	-2.81662	.	.	105.543	415.37	.	.
miR-3944-5p	6.89959	.	.	1433.25	.	.	-698.46	.
miR-3960	114.459	5074.48	136.99	.	1882.77	829.739	-907.698	-7.2549
miR-409-3p	-14.7927	-2.28533	.	-4.46627	2.41231	.	.	-2.23781
miR-409-5p	.	.	.	342.011	-5.88706	.	-70.746	-70.746
miR-410-3p	.	.	-139.774	2.44689	.	.	-140.492	-140.492
miR-410-5p	-74.572	-74.572	.	69.2022	14.7231	3.52824	.	.
miR-411-3p	568.296	106.697	.	-139.774	2.08774	2.0256	.	.
miR-411-5p	.	-2.16943	.	.	.	.	2.66668	4.14473
miR-412-3p	.	.	.	.	6.2865	.	.	.
miR-412-5p	227.918	423.79	-3.38986	-2.03172	2.56584	.	80.8291	.
miR-421	.	-5.18097	.	.	.	.	.	.
miR-422a	.	5.71457	.	273.809	.	-404.265	-3.77441	-907.698
miR-423-3p	.	-3.96061	.	.	.	.	.	.
miR-423-5p	.	-2.5967	.	.	4.49852	.	2.20298	4.20224
miR-424-3p	.	-3.92112	-2.06699	-2.12691	2.14125	.	5.42879	6.9454
miR-424-5p	.	-9.7	-2.78578	-3.10898	.	.	2.10967	3.04996
miR-425-3p	.	-3.00083	-2.52864	-3.50499	.	-2.92605	.	.
miR-425-5p	.	-13.7031	-2.2818	-2.05732	.	.	.	2.0937
miR-4254	.	-148.144	.	.	.	.	.	.
miR-4284	.	.	12.0862	4.54639	.	3.08003	.	-2.50402
miR-4286	.	-25.3393	-3.96498	-5.8028	-5.56369	-2.8289	.	4.47466
miR-4288	-74.572	-74.572	.	.	.	.	.	.
miR-429	.	-3.29429	.	-2.1729	.	.	.	.
miR-4291	3.0749	5.24848	-9.15427	-12.1539	2823.66	208.185	13.5548	10.5404
miR-4306	3.08281	2.56973	-4.83085	-13.0552	10141.7	.	479.974	2979.77
miR-431-5p	.	.	.	.	-565.571	-565.571	.	.
miR-4317	-221.716	-221.716	-417.322	-417.322	.	.	.	.
miR-432-5p	-368.86	-368.86	.	.	-484.918	-484.918	.	.
miR-4326	.	-6.50364	.	.	-2.30199	.	.	.
miR-4420	-957.437	-957.437	-10.1598	-10.1291	.	.	80.8291	.
miR-4421	.	-368.86	-2.04014	-38.1159	.	.	-3.48439	-837.952
miR-4422	1362.51	.	-3.82158	-3.80999	.	.	2.06644	2.24073
miR-4423-3p	.	-4.51609	.	-556.095	.	.	-140.492	.
miR-4423-5p	-2.05186	.	.	-3.04711	.	.	1118.61	.
miR-4424	.	.	-694.869	.	.	.	.	.
miR-4425	-2.71031	-7.98819	-139.774	-139.774	.	.	5.52127	3.25708
miR-4426	454.837	6659.94	748.944	.	.	.	.	-977.444
miR-4427	.	.	-2.0384	-833.643	.	.	.	.
miR-4428	.	.	-6.04858	-417.322	.	.	.	.
miR-4429	114.459	212.395	-4.03722	-4.02513	.	.	.	-70.746
miR-4430	-810.293	-7.5943	-1527.51	-1527.51	.	.	.	497.461
miR-4431	.	.	.	.	.	.	719.462	.
miR-4433a-5p	-74.572	-74.572	.	.	.	.	.	.
miR-4433b-3p	.	.	.	.	.	.	-140.492	-140.492
miR-4433b-5p	.	318.092	.	.	.	.	-70.746	3.52289
miR-4435	.	.	.	-2.03413	-81.653	-81.653	.	.
miR-4436b-3p	.	.	.	.	.	.	320.316	373.346
miR-4436b-5p	.	.	-417.322	-417.322	.	.	.	249.231
miR-4440	.	-5.70326	-2.24443	.	.	.	.	2.35615
miR-4441	.	318.092	.	.	.	.	.	.
miR-4442	795.215	318.092	.	.	.	.	-70.746	-70.746
miR-4443	.	.	-4.61758	-5.64257	7.12282	.	2.07548	3.22674
miR-4444	.	.	2.28344	.	1464.6	1451.29	.	.
miR-4446-3p	-221.716	-221.716	.	-2.34626	.	.	-2.07418	.
miR-4446-5p	.	.	748.944	.	.	.	.	-140.492
miR-4449	1929.81	1692.16	18.3426	13.0021	.	2.44894	.	-55.196
miR-4450	.	.	.	.	.	.	-349.73	.
miR-4451	-368.86	-368.86	-556.095	-556.095	.	.	80.8291	.
miR-4453	.	.	-694.869	-694.869	.	.	.	.
miR-4454	.	-3.42475	.	-5.06312	4.99891	5.31455	.	2.26274
miR-4455	.	-2.48922	-7.13829	-8.53855	.	.	23.7103	8.78602
miR-4457	.	.	.	-4.05455	.	.	160.658	249.231
miR-4458	.	-4.90383	-5.66675	-7.62542	.	208.185	.	8.87507
miR-4460	-368.86	-368.86	-833.643	-833.643	.	.	.	.
miR-4463	.	529.487	.	.	.	.	.	-279.984
miR-4466	.	-3.82167	3.3899	-2.03413	.	.	.	.
miR-4467	.	.	.	.	.	.	2.2613	.
miR-4469	.	.	.	.	.	.	-628.714	-628.714
miR-4470	-2.58679	-589.576	-5.09962	-4.86322	.	.	.	.
miR-4473	568.296	.	-10.0713	.	.	.	-558.968	.
miR-4474-3p	.	-4.34249	.	-3.05075	.	.	2.93123	2.33444
miR-4477b	-74.572	-74.572	-972.417	-972.417	.	.	.	.
miR-4478	-368.86	-368.86	.	.	.	.	.	.
miR-4479	.	-3.52247	-4.4286	-6.89837	.	208.185	2.00944	.
miR-448	-442.432	-442.432	.	.	.	.	2.40158	11.1964
miR-4480	.	.	.	.	.	.	.	2.38669
miR-4482-3p	.	.	.	69.2022	.	.	.	2.47788
miR-4482-5p	.	.	.	137.404	.	.	2.668	2.56794
miR-4484	.	-7.84707	-6.2885	-6.86832	.	-5.0854	3.64274	8.01901
miR-4485-3p	.	.	.	.	2.57291	2.54963	-2.82752	-2.07664
miR-4485-5p	.	-2.57115	-3.34217	-2.58331	.	-81.653	.	.
miR-4489	1475.97	423.79	.	.	.	.	.	.
miR-4492	1135.59	24311.4	476.965	137.404	-3.41326	-2501.24	-10.1835	.
miR-4497	4.6101	238.367	-3609.12	-7.5439	-8.626	-10.876	-169.956	.
miR-4498	.	.	.	-139.774	.	.	.	-1116.94
miR-449a	.	-2.02991	-2.02695	-3.69568	.	.	.	.
miR-449b-3p	2.31174	-2.77864	.	2.74967	-162.306	2.55918	80.8291	.
miR-449b-5p	.	-6.47229	.	-2.10588	.	-2.36337	2.00038	.
miR-449c-5p	.	-4.40146	.	-2.0095	105.543	.	.	.
miR-4500	.	.	.	.	.	.	.	745.692
miR-4501	.	.	-76.4463	-5274.41	.	.	.	.
miR-4502	.	-883.865	-2.03789	2.16076	.	.	-1256.43	.
miR-4504	-1325.3	-1325.3	-7.09846	-972.417	.	.	4.5528	.
miR-4507	.	.	.	69.2022	.	.	-279.984	7.98286
miR-4508	6.89959	369.588	-556.095	-2.70466	-50.4448	-5324.1	-65.5432	.
miR-450a-1-3p	.	-3.28982	.	.	2.5826	.	2.51787	2.43186
miR-450a-2-3p	.	-4.73722	.	.	.	-2.30272	2.96311	4.47971
miR-450a-5p	.	-4.82049	-2.16584	-2.39775	.	.	2.5478	2.56889
miR-450b-3p	.	.	.	-3.37606	.	.	2.2889	.
miR-450b-5p	.	-6.74798	-2.81274	.	.	-2.03318	.	2.61903
miR-4510	.	-2.34515	-2.6187	-3.78201	.	-2.20544	6.20615	4.20477
miR-4511	-7.42878	-7.97174	.	-2.02721	.	.	479.974	497.461
miR-4512	2.15849	-5.21051	.	-5.59133	.	.	2.01627	.
miR-4515	.	.	.	.	.	.	80.8291	.
miR-4516	.	25.6754	.	-2.68104	.	208.185	-5.5178	.
miR-4517	.	-12.9537	.	.	105.543	208.185	.	.
miR-4518	.	.	-139.774	-139.774	.	.	.	-2.28258
miR-4519	568.296	.	68.995	.	.	.	400.145	.
miR-451a	.	-8.89808	.	.	.	.	2.18938	2.46771
miR-452-3p	.	-589.576	.	.	105.543	.	.	.
miR-452-5p	.	-6.21129	.	.	.	.	.	.
miR-4520-5p	-589.576	-589.576	.	.	-81.653	-81.653	.	.
miR-4521	.	-5.15398	.	.	.	4.51362	2.96875	2.56901
miR-4522	.	.	.	-139.774	.	.	-698.46	-698.46
miR-4523	.	.	-556.095	-556.095	.	.	559.804	869.807
miR-4524a-3p	.	-442.432	.	-2.32265	-323.612	-323.612	.	.
miR-4525	-5.81478	-6.23978	680.95	.	.	.	.	-977.444
miR-4526	-4.50819	-516.004	.	.	.	208.185	2.56965	4.8798
miR-4530	.	.	.	.	.	.	-279.984	-279.984
miR-4533	.	-516.004	.	-4.05455	.	.	.	.
miR-4535	.	.	68.995	.	.	.	.	.
miR-4536-3p	795.215	.	.	.	.	.	.	-9.48472
miR-4536-5p	114.459	.	.	.	.	.	.	373.346
miR-454-3p	.	-7.39142	.	.	.	-2.20916	.	.
miR-454-5p	.	-5.61363	-5.41859	-2.62343	.	-3.24908	2.23349	2.49642
miR-455-3p	.	-17.0589	-3.31528	-3.08172	.	.	.	.
miR-455-5p	.	-8.20488	-2.94362	.	.	.	.	2.59997
miR-4632-3p	.	.	136.99	69.2022	.	.	.	.
miR-4634	.	212.395	68.995	.	.	.	.	.
miR-4637	-3.23239	-736.72	.	.	.	.	-2.61099	-419.476
miR-4638-3p	.	-6.02462	.	-2.50345	.	.	.	.
miR-4638-5p	-368.86	-368.86	272.98	.	.	.	.	-2.79526
miR-4639-5p	.	.	-278.548	-278.548	.	.	.	497.461
miR-4640-3p	2.15587	-368.86	-139.774	-139.774	.	.	.	.
miR-4640-5p	-3.31201	-31.7282	-6.11031	-2.81529	-162.306	5.11219	.	.
miR-4641	4.61662	-368.86	.	-1111.19	419.172	.	.	-2.91857
miR-4642	.	-148.144	.	-417.322	.	.	.	3.93738
miR-4644	.	.	.	.	.	.	.	1242.15
miR-4645-3p	.	-3.21798	.	-2.66396	.	.	.	.
miR-4645-5p	-2.37561	-7.62535	.	.	.	.	10.1696	33.3473
miR-4646-3p	.	.	.	410.213	.	.	.	-419.476
miR-4646-5p	.	.	.	.	.	.	.	373.346
miR-4647	.	.	3.89887	7.8143	.	208.185	.	-3.35272
miR-4648	-148.144	-148.144	204.985	478.416	.	.	.	497.461
miR-4651	.	.	272.98	.	.	.	.	.
miR-4654	-2.59144	-16.5583	2.13428	-2.18992	.	.	3.42501	4.43651
miR-4655-3p	.	-589.576	.	.	.	.	-2.18053	-2.80247
miR-4655-5p	-5.7374	-4.31245	.	.	.	208.185	4.28037	5.76639
miR-4656	.	.	408.97	.	.	.	.	.
miR-4657	-2.58911	.	.	.	.	.	.	125.115
miR-4658	.	318.092	-972.417	-14.0518	.	.	.	869.807
miR-4659a-3p	-3.36774	-3.0131	.	-5.68354	.	.	.	-4.02322
miR-466	454.837	.	.	69.2022	.	.	3.71013	.
miR-4660	.	-2.37129	.	.	.	.	.	2.20241
miR-4661-3p	6.3319	.	.	-22.0732	.	.	-140.492	-140.492
miR-4661-5p	.	.	.	-3.93212	.	.	.	-419.476
miR-4662a-3p	.	.	-278.548	-278.548	.	.	.	.
miR-4662a-5p	.	.	.	-2.53779	.	.	.	.
miR-4662b	.	106.697	.	410.213	.	.	-140.492	-140.492
miR-4663	.	.	2.54561	-694.869	.	.	479.974	.
miR-4664-3p	.	-516.004	408.97	.	.	.	2.78549	.
miR-4664-5p	-4.58656	-6.39867	-2.03985	-2.37219	.	-162.306	.	2.92203
miR-4665-5p	.	-295.288	.	.	.	.	.	.
miR-4666a-5p	.	.	.	.	.	.	.	869.807
miR-4667-3p	-148.144	-148.144	476.965	478.416	.	.	320.316	621.576
miR-4667-5p	-736.72	-3.46864	-139.774	-2.01979	.	.	.	-210.238
miR-4668-3p	-2.23233	-2281.73	-1249.96	-3.04711	314.629	208.185	3.21711	2.22332
miR-4668-5p	.	.	-3.20488	.	.	208.185	2.33643	.
miR-4669	.	-442.432	2.43947	.	.	.	.	.
miR-4670-3p	-589.576	-589.576	.	.	.	.	.	.
miR-4671-3p	2.40244	-9.94868	-3.37124	-4.41686	.	.	80.8291	.
miR-4672	-148.144	-148.144	-1527.51	-1527.51	.	.	-140.492	-140.492
miR-4673	341.378	.	-417.322	-417.322	.	.	-489.222	-3.91017
miR-4674	-957.437	-3.00993	.	.	.	.	-768.206	-768.206
miR-4676-3p	.	-1178.15	-2.03587	.	.	.	320.316	125.115
miR-4676-5p	11.7743	5.24848	.	-2.5406	.	.	-2.83376	-907.698
miR-4677-3p	.	-13.7004	-4.01312	-3.28857	.	.	3.37758	7.19863
miR-4677-5p	.	.	-2.37402	-3.90897	3.11077	.	.	2.22001
miR-4680-3p	3.07023	-148.144	.	.	.	.	.	249.231
miR-4680-5p	681.755	.	.	.	.	.	400.145	.
miR-4681	-295.288	-295.288	.	.	.	.	.	.
miR-4682	-368.86	-368.86	-9.1245	-2.28673	.	.	.	.
miR-4683	.	-45.5189	-2.42936	-3.05151	.	.	160.658	.
miR-4684-3p	.	.	-2.21053	-2.03435	.	.	.	.
miR-4684-5p	1589.43	.	-1388.74	-2.90279	.	.	.	.
miR-4685-3p	-2.52024	-2.2137	-60.9345	-7.9576	.	.	3.07924	2.32562
miR-4686	.	212.395	.	.	.	.	.	.
miR-4687-3p	.	-5.38412	.	-2.84593	.	.	.	.
miR-4687-5p	.	-736.72	.	.	.	.	.	.
miR-4688	.	.	2.02881	-3.55144	.	.	.	.
miR-4689	.	.	.	-2.9188	-81.653	-81.653	-2.0864	.
miR-4690-3p	-442.432	-442.432	-2637.7	-2637.7	.	.	3.42213	11.8119
miR-4691-3p	.	.	-972.417	-2.84323	.	.	-4.06443	-7.81235
miR-4691-5p	.	.	-417.322	-417.322	.	.	.	.
miR-4694-3p	.	.	.	.	.	.	-279.984	-279.984
miR-4694-5p	.	.	-5.42084	-1111.19	.	.	.	.
miR-4695-3p	.	.	.	.	.	.	559.804	.
miR-4695-5p	.	.	.	.	.	.	.	-907.698
miR-4697-3p	.	.	-417.322	-417.322	.	.	.	.
miR-4697-5p	.	423.79	.	.	.	.	.	.
miR-4698	.	.	.	.	.	.	320.316	.
miR-4699-3p	-516.004	-516.004	.	.	.	.	.	.
miR-4699-5p	.	.	.	205.607	.	.	.	.
miR-4700-5p	227.918	.	476.965	273.809	.	.	.	.
miR-4701-5p	454.837	318.092	-417.322	.	.	.	.	.
miR-4704-5p	.	.	.	137.404	.	.	.	.
miR-4705	-148.144	-148.144	-2.03587	-417.322	.	.	559.804	.
miR-4706	454.837	846.58	5.01495	2.94527	.	.	2.05921	-1047.19
miR-4707-3p	.	-17.3962	-4.06296	-2.97323	-81.653	2.54963	.	2.09832
miR-4707-5p	.	-3.67146	-2.68381	-3.72029	.	.	.	.
miR-4708-3p	.	.	.	.	.	.	-2.76301	.
miR-4709-3p	.	.	476.965	.	.	.	.	373.346
miR-4709-5p	-148.144	-148.144	.	614.82	.	.	.	.
miR-4710	2.26068	-5.2006	.	-48.1426	.	.	.	.
miR-4712-3p	.	.	.	.	.	.	80.8291	497.461
miR-4714-3p	-1619.59	.	.	.	.	.	.	.
miR-4714-5p	.	-3.59224	.	-12.8289	.	.	2.03314	-628.714
miR-4716-3p	.	-368.86	-833.643	-833.643	.	.	240.487	.
miR-4717-3p	-9.60596	-8.83934	.	-3.01024	.	.	3.42501	7.09627
miR-4717-5p	4652.83	635.185	-3.27537	.	.	.	-15.5443	2.96432
miR-4720-3p	341.378	.	.	.	.	.	.	.
miR-4720-5p	.	-810.293	-139.774	-139.774	.	.	.	.
miR-4722-3p	.	.	.	.	.	.	-279.984	-2.23781
miR-4722-5p	2.5667	.	-556.095	.	.	.	.	.
miR-4723-3p	-589.576	-589.576	-556.095	-556.095	.	.	.	2.44427
miR-4723-5p	-2.37628	.	.	.	.	.	1278.27	2483.31
miR-4724-3p	.	.	.	.	.	.	-558.968	-558.968
miR-4725-3p	.	-12.1285	.	-3.3889	-162.306	-162.306	2.07785	.
miR-4725-5p	.	.	544.96	1092.24	.	.	.	125.115
miR-4726-3p	-74.572	2.84818	204.985	205.607	.	.	.	4.14473
miR-4726-5p	.	-5.90879	-7.57604	-3.69001	.	.	.	6.65376
miR-4727-3p	.	.	.	546.618	.	.	-70.746	-70.746
miR-4727-5p	13.7067	-74.572	-556.095	-556.095	.	.	-210.238	.
miR-4728-3p	.	-2.60897	-9.50356	-3.16339	.	.	.	.
miR-4728-5p	8.43133	.	340.975	.	.	.	18.0684	3.52289
miR-4730	.	-5.45817	.	.	.	.	.	.
miR-4731-3p	-2.52024	-24.1432	-24.1508	.	.	.	.	.
miR-4731-5p	-2.18019	-2723.17	-1388.74	-10.1069	.	.	.	.
miR-4733-3p	.	.	.	410.213	.	.	320.316	.
miR-4734	-589.576	-589.576	-972.417	-972.417	.	.	-11.6049	-2.04268
miR-4738-3p	.	-295.288	-1527.51	-1527.51	.	.	-1674.9	.
miR-4738-5p	.	.	.	.	.	.	-140.492	-140.492
miR-4740-3p	-442.432	-442.432	.	.	.	.	.	.
miR-4740-5p	-221.716	-221.716	272.98	.	.	.	.	.
miR-4741	.	-2.05609	.	-2.03451	105.543	.	.	.
miR-4742-3p	5.71883	.	-4.75913	-3.88259	.	.	.	.
miR-4742-5p	-2.86933	-2281.73	.	.	.	.	.	2.8331
miR-4743-3p	.	.	.	.	.	.	2.28453	-279.984
miR-4743-5p	.	212.395	-417.322	-417.322	.	.	-489.222	.
miR-4745-3p	.	.	.	.	.	.	.	621.576
miR-4745-5p	.	-5.21051	-6.11865	-3.05128	.	.	-5.43014	.
miR-4746-3p	.	-4.82362	.	-2.7125	.	.	.	.
miR-4746-5p	.	-5.97788	.	.	.	.	.	-2.5179
miR-4747-3p	-736.72	-736.72	.	.	.	.	160.658	249.231
miR-4747-5p	-3.45117	-3.70381	-3.67108	-7.83397	.	.	-210.238	4.7276
miR-4748	-23.7916	-5.14302	.	.	.	208.185	.	.
miR-4749-3p	.	-1178.15	-1805.06	-13.1368	.	.	.	.
miR-4749-5p	-883.865	-883.865	.	-3.65475	.	.	.	.
miR-4750-3p	.	.	.	.	.	.	.	497.461
miR-4750-5p	5.64403	-442.432	.	-4.74163	.	.	.	.
miR-4751	.	318.092	.	.	.	.	.	.
miR-4753-3p	-3.02014	.	.	137.404	.	.	2.85477	2.66333
miR-4753-5p	.	.	816.939	478.416	.	.	.	.
miR-4754	1022.13	1269.37	-2.71705	.	.	.	.	-4.07101
miR-4755-3p	.	-5.55414	.	.	.	.	4.11152	.
miR-4755-5p	3.13648	.	.	-5.71839	.	.	.	.
miR-4756-5p	.	.	.	.	.	.	.	2.76535
miR-4757-3p	.	-1325.3	-694.869	-694.869	.	.	479.974	.
miR-4757-5p	-295.288	-295.288	.	.	.	.	.	.
miR-4758-3p	-2.94592	-8.68261	-14.6395	-8.45449	.	.	2.69449	2.63984
miR-4758-5p	-1913.87	-9.01092	-7.1208	-2.84593	.	.	.	.
miR-4761-3p	-2.49926	-9.35731	340.975	.	.	.	.	2.14414
miR-4761-5p	3.08116	-663.148	-417.322	-2.02971	.	.	.	5.33416
miR-4762-3p	1022.13	.	-833.643	-833.643	.	.	-558.968	-558.968
miR-4762-5p	908.674	.	-2.03587	-6.03047	.	.	1437.92	2110.96
miR-4763-5p	.	.	.	.	.	.	.	2.76535
miR-4765	.	.	340.975	.	.	.	.	.
miR-4766-3p	.	-2943.88	-16.1054	-2.32265	-81.653	-81.653	12.5489	8.86945
miR-4766-5p	-3.5608	-1619.59	476.965	342.011	.	.	10.2349	5.30771
miR-4767	.	-4.25201	-2.03992	-6.0893	.	.	2.44968	2.28534
miR-4768-3p	.	.	-417.322	-417.322	.	.	.	.
miR-4768-5p	.	-2.02991	.	-5.67746	.	.	2.44037	-1047.19
miR-4769-3p	.	-2.29578	2.33989	.	.	208.185	2.27091	-70.746
miR-4769-5p	.	.	272.98	.	.	.	.	.
miR-4772-3p	227.918	.	.	.	.	.	.	.
miR-4774-3p	-148.144	-148.144	.	.	.	.	-210.238	.
miR-4774-5p	.	-295.288	-4.06685	-833.643	.	.	320.316	373.346
miR-4775	.	.	-3.06104	-3.8145	-162.306	.	2.67226	2.35144
miR-4778-3p	.	.	.	137.404	.	.	-210.238	-210.238
miR-4779	681.755	1586.46	476.965	342.011	.	.	479.974	373.346
miR-4780	.	.	.	.	.	.	3.13989	3.54992
miR-4781-3p	.	.	-278.548	-278.548	.	.	-210.238	-210.238
miR-4781-5p	-6.43653	-736.72	4.15338	-4.02513	.	.	.	.
miR-4782-5p	454.837	.	.	.	.	.	400.145	497.461
miR-4783-3p	-295.288	-295.288	.	.	.	.	-5.01117	.
miR-4783-5p	-148.144	-148.144	.	.	.	.	.	.
miR-4784	114.459	.	.	.	.	.	.	.
miR-4785	-2.18719	.	.	-2.03366	.	.	.	.
miR-4786-3p	.	-8.61677	-2.4996	-2.26554	-162.306	.	.	.
miR-4786-5p	6.0993	-74.572	10.2229	.	.	.	18.7581	2.65742
miR-4787-3p	.	-9.93168	-4.40484	-3.07794	.	208.185	.	.
miR-4787-5p	-295.288	-295.288	.	.	.	.	1677.41	373.346
miR-4788	2.84608	.	-2.24321	-2.2364	.	.	.	249.231
miR-4789-3p	.	.	.	.	.	.	2.0021	4.00126
miR-4789-5p	114.459	.	-6.09784	-9.09698	-242.959	-242.959	.	.
miR-4790-3p	.	.	.	.	.	.	-140.492	2.65742
miR-4791	.	-4.51038	-3.15709	-2.05967	2.07389	.	2.11645	3.82666
miR-4793-3p	-2.3736	-2.54735	.	-417.322	.	.	1278.27	.
miR-4793-5p	2.64209	-9.66292	1224.91	1024.03	.	208.185	-2.37022	.
miR-4795-3p	.	-516.004	.	2.93484	.	.	320.316	621.576
miR-4796-3p	.	-1031.01	-139.774	.	.	.	.	.
miR-4797-3p	4.6101	.	-44.2645	-7.44497	.	.	-70.746	-70.746
miR-4797-5p	.	-2649.59	-2.89882	-3.4314	.	.	5.02456	.
miR-4798-3p	.	-54.3884	-3.38986	-3.37961	.	.	18.7581	2.65742
miR-4798-5p	.	-3.53463	-8.05994	.	.	.	.	2.60844
miR-4799-3p	.	-1104.58	-139.774	2.44689	.	.	.	125.115
miR-4799-5p	-3.14101	-3.65224	.	-2.16982	.	.	2.51371	.
miR-4800-3p	.	.	-278.548	-278.548	.	.	-140.492	-140.492
miR-4800-5p	-442.432	-442.432	.	.	.	.	.	.
miR-4802-3p	2.69588	-589.576	2.1373	-3.19286	.	.	2.06883	.
miR-4802-5p	-2.57241	.	.	-3.1771	6.02819	.	2.64323	2.8737
miR-4804-3p	227.918	.	-4.07285	-2.5406	.	.	479.974	373.346
miR-4804-5p	.	.	.	.	105.543	415.37	.	.
miR-483-3p	.	-1546.01	-6.87738	-2.03418	.	.	.	.
miR-483-5p	.	-2.92983	.	-3.18873	-81.653	-81.653	.	.
miR-484	.	-11.2341	-2.43978	.	.	.	.	2.67477
miR-485-3p	.	-148.144	.	.	-2.92978	4.05507	.	.
miR-485-5p	-368.86	-368.86	-278.548	-278.548	.	.	.	125.115
miR-486-3p	.	-5.8373	-2.2009	-3.68893	2.33786	.	.	.
miR-486-5p	.	-10.4392	-2.5902	.	.	.	.	.
miR-487a-3p	.	.	68.995	.	2.18732	2.59556	.	.
miR-487a-5p	.	.	.	69.2022	2.31687	.	160.658	.
miR-487b-3p	4.17967	.	-3.66586	-2.28673	.	.	240.487	.
miR-487b-5p	.	.	.	69.2022	4.36948	.	.	.
miR-488-3p	-589.576	-589.576	-8.26048	-2.74647	.	.	.	.
miR-489-3p	-5.0395	-6.08454	-2.04077	-2.70249	-484.918	-484.918	-70.746	-70.746
miR-490-5p	.	.	748.944	.	.	.	.	.
miR-491-3p	.	-7.77557	.	-2.79501	.	.	2.06004	2.26084
miR-491-5p	.	-13.6079	-2.37023	-2.40785	.	.	.	.
miR-493-3p	.	106.697	.	.	732.801	.	320.316	.
miR-494-3p	-8.36487	-957.437	204.985	.	-2.36457	.	-140.492	.
miR-494-5p	.	318.092	.	69.2022	4.17594	.	.	.
miR-495-3p	.	-1546.01	340.975	137.404	.	.	.	249.231
miR-495-5p	.	.	340.975	.	.	-968.836	.	.
miR-496	341.378	.	-139.774	2.44689	.	.	-70.746	-70.746
miR-497-3p	.	-31.9457	.	.	105.543	208.185	.	.
miR-497-5p	.	.	.	-3.17693	2.94538	3.21043	.	.
miR-498-3p	.	.	.	137.404	.	.	.	.
miR-498-5p	-74.572	-74.572	.	-417.322	-81.653	-81.653	.	.
miR-4999-3p	.	.	-7.09846	.	.	.	3.0027	3.33453
miR-4999-5p	-3.0231	.	.	-4.2902	.	.	2.72745	2.32562
miR-499a-3p	-2.68429	-10.0501	-2.03789	.	.	-2.06674	-2.03154	.
miR-499a-5p	.	-19.2481	-2.70686	.	.	.	.	3.15244
miR-499b-3p	2.30878	.	-12.0827	-3.04462	10.3119	5.11219	-2.0343	4.31493
miR-499b-5p	.	.	.	-2.25209	.	.	5.06048	5.58342
miR-5000-3p	-442.432	-442.432	.	137.404	.	.	.	7.07458
miR-5000-5p	.	-22.6697	-2.07989	-2.11421	.	208.185	2.65147	3.68833
miR-5001-3p	.	-11.4409	.	.	-81.653	-81.653	.	.
miR-5001-5p	.	-7.62535	.	.	.	.	-6.97706	.
miR-5002-5p	-2.26677	-3.24122	-139.774	2.93484	.	.	.	.
miR-5003-3p	.	740.882	-4.07435	-3.48293	.	.	.	621.576
miR-5003-5p	-736.72	-736.72	.	.	.	415.37	3.42935	5.99696
miR-5004-3p	.	.	.	.	.	.	-7.77832	.
miR-5004-5p	.	.	.	273.809	.	.	-279.984	.
miR-5006-3p	-11.6407	-3973.89	-2.62237	-2.15344	.	.	.	.
miR-5006-5p	-589.576	-5.52568	-556.095	.	.	.	.	.
miR-5008-3p	.	.	.	205.607	.	.	.	1242.15
miR-5008-5p	3.08367	-2.23651	.	.	.	.	.	.
miR-5009-3p	.	.	.	.	.	.	.	125.115
miR-5009-5p	-368.86	-368.86	136.99	205.607	.	.	.	.
miR-500a-3p	.	-6.212	-2.16014	.	.	.	.	.
miR-500a-5p	.	-7.45845	.	.	.	.	.	.
miR-500b-3p	.	-4.74688	-2.63028	.	.	-81.653	.	-2.0831
miR-501-3p	.	-4.78016	.	-2.17328	.	5.1249	.	.
miR-501-5p	.	-7.19943	.	.	.	.	.	.
miR-5010-3p	.	-5.09816	.	.	.	-162.306	2.43124	2.64283
miR-5010-5p	.	.	.	.	.	.	7.38862	6.15423
miR-502-3p	.	-9.122	.	.	.	.	.	.
miR-502-5p	.	-6.40961	.	.	.	.	.	.
miR-503-3p	.	-2.54786	.	-2.09632	.	4.9096	.	-2.63391
miR-503-5p	-2.11399	-5.16534	-2.39508	-2.71323	.	.	3.23906	3.15773
miR-504-3p	.	.	.	-1527.51	.	.	.	.
miR-504-5p	454.837	.	.	2.93484	.	.	.	.
miR-5047	.	106.697	.	.	.	.	.	.
miR-505-3p	.	-8.1111	-2.63879	-2.1699	.	.	.	.
miR-505-5p	.	-3.91077	.	.	.	.	.	.
miR-507	-221.716	-221.716	-278.548	.	.	.	7.39386	-140.492
miR-508-3p	-2208.16	-5.21051	-3.67108	-9.13645	.	.	.	249.231
miR-508-5p	.	.	340.975	.	.	.	.	.
miR-5087	.	.	-3.05386	.	.	.	.	.
miR-5088-3p	3.05635	-74.572	612.955	137.404	.	.	2.56965	2.22004
miR-5088-5p	.	318.092	.	.	.	.	.	-6.16752
miR-5089-3p	2.80169	.	-694.869	-694.869	.	.	.	.
miR-5089-5p	.	-1031.01	-278.548	-278.548	.	.	.	.
miR-509-3-5p	-368.86	-368.86	.	342.011	.	.	80.8291	125.115
miR-509-3p	-295.288	-2.76753	.	-2.18992	.	.	.	-70.746
miR-509-5p	.	.	-3.20257	-4.46627	.	.	.	.
miR-5090	.	.	.	-3.55767	.	.	.	-3.78752
miR-5091	-148.144	-148.144	.	.	.	.	.	.
miR-5092	1022.13	.	.	.	.	.	.	745.692
miR-5094	-2134.59	-2134.59	-3.56223	-4.7295	.	.	.	.
miR-5100	.	-74.572	.	.	.	415.37	.	2.65742
miR-511-3p	-1546.01	-1546.01	.	.	.	.	.	.
miR-511-5p	-295.288	-295.288	-833.643	.	.	.	.	.
miR-512-3p	.	.	-1666.29	-1666.29	.	.	.	.
miR-512-5p	.	.	-1111.19	-1111.19	.	.	3.41638	4.42428
miR-513a-5p	.	.	68.995	.	.	.	.	.
miR-513c-3p	.	.	.	.	.	.	.	373.346
miR-513c-5p	.	.	136.99	.	.	.	479.974	.
miR-514a-3p	-883.865	-883.865	-3.60795	.	.	.	.	.
miR-514a-5p	.	.	68.995	.	.	.	.	.
miR-514b-3p	.	.	272.98	.	.	.	.	.
miR-514b-5p	.	.	.	.	.	.	160.658	.
miR-515-3p	4.60197	2.14718	-2.37772	-2.84323	.	.	4.37944	7.10354
miR-515-5p	.	.	.	.	.	.	.	125.115
miR-516a-3p	.	.	-1666.29	-1666.29	.	.	-210.238	.
miR-516a-5p	-3.8822	-1325.3	-3.78447	.	.	.	.	.
miR-516b-5p	568.296	.	-14.9328	-5.26271	.	.	7.07889	4.26152
miR-517a-3p	-295.288	-295.288	-6.37301	-10.1603	.	.	.	3.7173
miR-517c-3p	.	.	-2637.7	-38.1159	.	.	.	.
miR-5187-3p	.	-12.9555	-2.79148	.	.	.	.	.
miR-5187-5p	-4.31809	-6.94656	-2.21764	-2.42132	.	.	.	2.72019
miR-5188	5.36785	-148.144	-3.56223	-14.0518	.	.	479.974	.
miR-5189-3p	5.08355	-736.72	-1527.51	-22.0732	.	.	.	2.36944
miR-5189-5p	-2.18719	-3.12893	.	2.38568	.	.	.	-2.43125
miR-518a-3p	.	.	-3192.8	-23.2365	.	.	80.8291	.
miR-518b	.	.	-4.05939	-556.095	.	.	.	-2.38548
miR-518c-3p	.	.	-417.322	-417.322	.	.	-210.238	2.36618
miR-518d-3p	.	.	-1388.74	-1388.74	.	.	.	.
miR-518e-3p	.	.	-1388.74	-2.90279	.	.	.	.
miR-518f-3p	.	.	.	.	.	.	-3.92246	-5.04123
miR-5191	-221.716	-221.716	.	-694.869	.	.	80.8291	.
miR-5192	.	423.79	.	.	.	.	.	.
miR-5193	-74.572	-74.572	.	.	.	.	.	.
miR-5194	.	.	68.995	.	.	.	.	.
miR-5196-3p	.	-1104.58	.	-6.03047	.	.	.	.
miR-519a-3p	.	-2870.31	-3.42237	.	.	.	.	2.14714
miR-519a-5p	-74.572	-74.572	-3.3366	-5.22335	.	.	2.27091	.
miR-519b-3p	-221.716	-221.716	.	.	.	.	.	2.76535
miR-519c-3p	114.459	.	-1527.51	-2.79448	.	.	-140.492	4.42428
miR-519d-3p	-221.716	-221.716	-10.563	-28.8928	.	.	3.98459	4.42428
miR-519e-3p	.	.	.	.	.	.	.	249.231
miR-519e-5p	.	.	.	.	.	.	.	125.115
miR-520a-3p	.	.	.	.	.	.	.	373.346
miR-520b-5p	-442.432	-442.432	-139.774	.	.	.	.	125.115
miR-520c-3p	-74.572	-74.572	.	.	.	.	.	373.346
miR-520d-3p	.	.	-833.643	-12.0465	.	.	-140.492	-140.492
miR-520d-5p	.	-74.572	-7.8849	-7.86096	.	.	2.85698	3.84884
miR-520f-3p	.	.	-1111.19	-1111.19	.	.	.	497.461
miR-520g-3p	2.15587	-368.86	-3.21505	-2.40423	.	.	.	3.7524
miR-521	2.05381	-442.432	-3.27889	-2.17967	.	.	.	3.428
miR-522-3p	.	-5.09156	.	.	.	.	.	2.45963
miR-524-5p	.	.	136.99	478.416	.	.	.	.
miR-525-5p	.	.	.	.	.	.	160.658	125.115
miR-526a-5p	454.837	.	.	478.416	.	.	1198.44	249.231
miR-526b-3p	-295.288	-295.288	.	.	.	.	-2.61099	-419.476
miR-526b-5p	.	.	.	.	.	.	160.658	373.346
miR-527	-1472.44	-4.62897	-6.12014	-4.88175	.	.	.	2.1832
miR-532-3p	.	-26.8004	-2.10239	-2.46326	-2.2255	-2.29816	-2.22142	.
miR-532-5p	.	.	.	-3.13201	2.27357	.	.	.
miR-539-5p	.	.	.	.	3.55665	8.32603	.	.
miR-541-5p	.	.	136.99	.	.	.	.	.
miR-542-3p	.	-6.72465	.	.	.	.	2.39412	2.88374
miR-542-5p	.	-2.03935	.	-2.3205	3.21659	.	.	.
miR-543	-10.936	-1251.72	.	.	.	4.72527	80.8291	.
miR-544a	-74.572	-74.572	-139.774	-139.774	.	.	-70.746	3.52289
miR-545-3p	.	-5.32265	.	.	2.59062	2.80034	.	2.54314
miR-545-5p	.	-3.81658	-2.15353	-2.5544	.	-3.28302	.	3.01331
miR-548a-3p	.	-8.34909	.	.	-3.83033	-404.265	.	3.75459
miR-548a-5p	.	-7.7769	-2.93341	.	.	-81.653	2.15643	2.59997
miR-548ab	4.61662	.	.	.	.	.	-140.492	5.30771
miR-548ac	-2.26399	-516.004	.	273.809	.	.	.	.
miR-548ae-3p	3.0749	-221.716	.	.	.	.	.	.
miR-548ag	-589.576	-589.576	.	342.011	.	.	.	.
miR-548ah-3p	.	-1546.01	.	-18.0625	.	.	80.8291	621.576
miR-548ah-5p	.	.	.	.	.	.	2.07963	3.55573
miR-548aj-3p	.	.	.	.	.	.	559.804	.
miR-548ak	1589.43	.	-4.07992	-23.3177	.	.	.	125.115
miR-548al	.	-2723.17	2.44464	-2.02721	.	.	.	.
miR-548am-3p	2.69588	-2.77585	-139.774	2.93484	.	.	-2.17686	-349.73
miR-548an	7.16876	.	-6.11343	-6.09489	.	.	240.487	125.115
miR-548ao-3p	.	.	.	.	.	.	7.91286	10.5404
miR-548ao-5p	.	.	.	.	.	.	2.92195	5.13428
miR-548aq-3p	.	-22.2338	-34.0352	.	105.543	.	.	.
miR-548aq-5p	.	-12.9242	-3.47581	-4.06753	-81.653	-81.653	.	3.55448
miR-548ar-3p	-2.14408	-3164.6	.	.	.	.	15.3488	17.6758
miR-548ar-5p	.	-6.24197	.	-2.36894	.	.	.	.
miR-548as-3p	.	.	.	-2.03172	.	.	.	.
miR-548as-5p	-663.148	-663.148	-2.19659	-4.73859	.	.	.	3.54992
miR-548at-3p	2.88833	-589.576	.	.	.	.	639.633	373.346
miR-548au-3p	.	-1031.01	-12.0827	-833.643	.	.	1038.78	1490.38
miR-548aw	-3.24128	-18.2309	.	-7.92534	.	.	.	9.13521
miR-548ax	.	.	.	.	.	.	5.65608	-70.746
miR-548ay-3p	.	-221.716	-18.2417	-9.12655	.	.	160.658	497.461
miR-548az-3p	.	.	-139.774	-139.774	.	.	5.65608	5.27727
miR-548az-5p	454.837	.	.	.	.	.	320.316	.
miR-548b-3p	.	-4.04154	.	-2.04219	3.22672	3.83568	.	.
miR-548b-5p	-4.84639	-3.47252	.	.	.	.	.	2.96563
miR-548bb-3p	.	.	.	.	.	.	400.145	.
miR-548bb-5p	.	.	-278.548	-278.548	.	.	.	.
miR-548bc	.	-4709.61	-5.43165	-2.95702	.	208.185	3.52607	9.77694
miR-548c-3p	-2.77681	-2208.16	.	.	.	.	4.18154	2.95653
miR-548c-5p	.	-5.07267	.	-2.05185	-242.959	-242.959	.	2.42637
miR-548d-3p	-2.05539	-14.0277	-2.20369	-2.01482	210.086	.	.	2.0383
miR-548d-5p	.	-2.89703	-2.50429	-3.35589	-242.959	.	2.31632	3.20184
miR-548e-3p	.	-8.83259	-2.49367	.	105.543	.	2.24005	4.5424
miR-548e-5p	.	-12.6093	.	-2.42206	105.543	.	.	.
miR-548f-3p	2.76202	-4.16888	.	.	105.543	.	6.78447	98.2593
miR-548f-5p	.	-9.61725	-4.07937	-2.52511	.	.	2.39415	2.80195
miR-548g-5p	.	-8.57681	-8.6459	-2.03385	.	208.185	.	.
miR-548h-3p	.	-25.2368	-3.7003	-2.08107	3.85325	-81.653	2.13099	2.63821
miR-548h-5p	-2.12918	.	2.2027	-4.04714	105.543	.	18.1899	7.07458
miR-548i	1589.43	.	.	69.2022	.	.	80.8291	125.115
miR-548j-3p	.	-7.40447	-2082.61	-7.60607	.	.	-2.60102	7.08902
miR-548j-5p	.	.	.	-2.52159	.	415.37	.	.
miR-548k	.	.	.	-2.39838	.	5.13128	2.2447	2.01952
miR-548l	.	.	.	.	-81.653	2.54963	.	2.38491
miR-548n	-3.53978	.	.	.	.	.	2.17659	.
miR-548o-3p	.	-7.84064	-5.5378	-2.92837	105.543	.	.	.
miR-548p	-148.144	-148.144	.	819.427	.	.	-210.238	2.36618
miR-548q	.	-2.97943	-3.60054	-2.30312	.	.	.	.
miR-548s	3.2761	-2355.31	-3.04637	2.12697	.	.	.	.
miR-548t-3p	.	-14.4088	-2.94151	-4.52619	-162.306	.	2.27058	2.9179
miR-548t-5p	.	.	-2.42231	-4.2902	.	.	.	2.79273
miR-548u	.	-3.40843	2.93517	2.45382	.	.	.	6.04318
miR-548v	.	-16.4248	-556.095	-2.03096	-81.653	-81.653	.	2.20805
miR-548w	.	-3.01898	-2.9401	-2.69202	-2.30199	6.82617	3.81187	3.55601
miR-548y	.	.	.	.	.	.	.	7.03165
miR-549a-3p	.	.	-4.57896	-1249.96	.	.	.	497.461
miR-549a-5p	9.96307	-148.144	-278.548	-278.548	.	.	400.145	621.576
miR-550a-3p	.	-13.1913	-2.00124	-3.36871	2.57291	10.1618	.	2.45838
miR-550a-5p	.	.	.	-2.50637	4.30702	8.53168	.	2.82844
miR-550b-2-5p	.	-8.99682	-2.64686	-2.05762	.	.	4.36893	5.16657
miR-550b-3p	.	-30.3491	-5.36752	-4.06768	.	.	-3069.83	.
miR-551a	-5.49198	-1251.72	-2.80298	-2.79448	.	-4.47393	.	2.47524
miR-551b-3p	.	-7.00782	-3.16769	-2.81464	.	2.06673	.	.
miR-551b-5p	.	-3.68786	-3.19017	-2.27847	-81.653	-81.653	240.487	125.115
miR-556-3p	.	-5.95989	-2.20719	.	.	.	.	2.48371
miR-556-5p	.	-26.4319	-3.78979	.	2.57291	-81.653	.	3.46973
miR-5579-3p	.	106.697	.	.	.	.	.	.
miR-5579-5p	.	.	.	.	.	.	-70.746	-70.746
miR-5580-3p	.	.	136.99	.	.	.	.	.
miR-5580-5p	.	.	-278.548	.	.	.	.	.
miR-5581-3p	.	-24.2522	-2.9818	.	.	.	2.75182	3.21935
miR-5581-5p	.	-2723.17	-10.1935	-24.3484	.	.	.	.
miR-5582-3p	.	-2.2663	.	.	105.543	.	.	.
miR-5582-5p	.	-5.21051	-32.1963	-6.49506	.	.	5.32067	8.86009
miR-5583-3p	.	.	.	.	.	.	.	-3.35272
miR-5583-5p	3.31913	.	-2.37772	-972.417	.	.	.	4.58661
miR-5584-5p	-1325.3	.	.	-2.03336	.	.	.	.
miR-5585-3p	.	4.62739	.	-2.13565	1464.6	.	-2.44272	4.19134
miR-5585-5p	.	.	.	69.2022	.	.	-419.476	-419.476
miR-5586-3p	.	.	.	69.2022	.	.	.	.
miR-5587-3p	341.378	.	.	-2.03172	.	.	-140.492	-140.492
miR-5587-5p	.	-3.70381	-4.61618	-5.46428	.	.	9.11775	17.7154
miR-5588-3p	-148.144	-148.144	3.66517	-278.548	.	.	320.316	373.346
miR-5588-5p	.	.	-6.09784	-1249.96	.	.	.	.
miR-559	.	.	.	.	.	.	.	4.08849
miR-561-3p	.	-11.627	-4.68366	-3.54261	.	1036.92	.	2.69041
miR-561-5p	.	.	.	-3.58998	105.543	.	.	.
miR-564	-74.572	-74.572	.	.	.	.	.	125.115
miR-567	.	.	.	.	.	.	.	993.922
miR-5681b	.	.	340.975	.	.	.	.	.
miR-5682	.	.	748.944	137.404	.	.	400.145	.
miR-5683	.	-442.432	.	-9.09698	.	.	-2.16273	.
miR-5684	.	-148.144	.	.	-81.653	-81.653	2.46192	.
miR-5687	-148.144	-148.144	-1111.19	-1111.19	.	.	.	.
miR-5689	.	.	2.20054	-278.548	.	.	.	.
miR-569	.	.	.	.	.	4.36564	.	.
miR-5690	.	-2.72068	-3.13814	-2.59093	.	208.185	.	.
miR-5692c	-74.572	-74.572	.	-556.095	.	.	.	2.28534
miR-5693	1135.59	.	.	.	.	.	.	.
miR-5695	2.35284	-1398.87	.	-2.2364	.	.	.	.
miR-5696	-368.86	-368.86	.	.	.	.	.	993.922
miR-5697	-810.293	-810.293	.	-2.03366	.	.	-698.46	-698.46
miR-5698	568.296	952.277	-2.03903	-1111.19	.	.	400.145	497.461
miR-5699-3p	-2.16035	-2208.16	-1666.29	-4.062	.	.	1118.61	497.461
miR-5699-5p	.	-2.37794	.	-2.43009	-162.306	-162.306	.	-2.48356
miR-570-3p	.	-50.1422	.	.	314.629	208.185	.	3.05757
miR-570-5p	.	-12.2157	.	-2.1763	.	.	.	2.03345
miR-5700	.	423.79	.	.	.	.	.	.
miR-5701	.	.	28.2502	14.3089	7.19225	.	2.36632	.
miR-5702	-148.144	2.14718	136.99	.	.	.	.	373.346
miR-5703	-516.004	-516.004	.	.	.	.	.	.
miR-5706	.	.	.	.	.	.	-70.746	-70.746
miR-572	.	-2.76753	.	-1111.19	.	.	.	.
miR-573	.	-4.8881	-2.29827	.	105.543	1658.48	.	.
miR-574-3p	.	-13.0386	.	-2.4407	2.24383	3.30786	2.02944	.
miR-574-5p	.	-2.77476	.	.	2.80964	3.31253	2.21876	2.60215
miR-576-3p	.	-8.25438	-2.21613	.	105.543	.	3.98615	4.82019
miR-576-5p	.	-8.5044	.	.	5.5979	5.12066	2.36481	3.56547
miR-577	.	-8.34909	-2.28969	.	.	2.54963	.	.
miR-579-3p	.	-10.8723	-2.39359	.	.	2.55918	2.00073	3.21839
miR-579-5p	.	.	.	.	-81.653	5.08701	2.02846	.
miR-580-3p	.	.	.	.	105.543	208.185	.	.
miR-580-5p	-368.86	-368.86	.	.	.	.	.	1118.04
miR-581	-736.72	-3.46864	9.73643	-139.774	.	.	2.27996	-140.492
miR-582-3p	.	-6.53708	-2.18427	-2.7405	105.543	.	5.62969	4.92361
miR-582-5p	.	-4.92261	-2.04094	-2.79457	.	5.7053	.	.
miR-583	.	.	68.995	.	.	.	.	249.231
miR-584-3p	.	-9.93765	-2.04785	.	.	2.55918	.	.
miR-584-5p	.	-13.2661	-2.74484	.	.	3.75315	.	3.18902
miR-585-3p	.	.	.	.	.	.	-4.1402	-10.5996
miR-586	.	-5.32285	.	410.213	.	.	-6.91544	-4.46763
miR-587	-221.716	-221.716	.	.	.	.	.	.
miR-588	.	-5.32285	-2.1087	-3.00297	.	.	.	.
miR-589-3p	.	-3.8823	.	.	5.13358	10.1618	.	.
miR-589-5p	.	-4.68706	.	-2.2954	2.5826	2.55918	.	2.01773
miR-590-3p	.	-2.39645	.	-2.06784	2.85558	.	.	2.37719
miR-590-5p	.	-5.89439	.	.	.	-2.09178	.	.
miR-592	.	.	-2.75484	-3.58209	.	-2.33247	.	373.346
miR-597-3p	.	-13.8604	-2.79587	-3.96011	.	208.185	-3.18923	-2.34976
miR-597-5p	.	-6.86366	.	.	-162.306	-162.306	.	3.90291
miR-598-3p	.	-6.96391	-3.84581	-4.07654	.	.	2.32884	3.74317
miR-598-5p	2.86279	-3.64807	-2.70362	-4.31171	.	.	2.75895	.
miR-599	.	.	.	.	419.172	.	.	.
miR-600	-148.144	7.14152	.	.	.	.	-558.968	-558.968
miR-602	-3.05437	-7.63576	-3331.57	-2.32449	.	.	.	3.33523
miR-605-3p	.	106.697	-4025.44	-19.5784	.	.	.	.
miR-605-5p	.	106.697	-6.40304	-4.47134	.	.	.	.
miR-6084	.	.	.	.	.	.	.	1242.15
miR-609	-6.78318	-1546.01	3.42106	.	.	.	.	.
miR-610	.	-3.24593	.	.	.	.	4.89731	-489.222
miR-611	.	.	.	.	.	.	160.658	1614.5
miR-612	454.837	318.092	.	.	.	.	.	.
miR-6125	2.69301	-295.288	408.97	.	523.715	.	559.804	1118.04
miR-6128	.	.	.	.	.	.	240.487	.
miR-6129	6.0993	.	-3.04637	.	.	.	.	3.52289
miR-6130	.	-74.572	.	.	.	.	.	125.115
miR-6131	-368.86	-368.86	-278.548	-4.02513	2.5826	2.55918	3.04729	.
miR-6134	.	106.697	136.99	.	.	.	.	.
miR-614	.	.	.	.	.	.	-1047.19	-1047.19
miR-615-3p	.	-13.0862	-2.9701	-2.26341	.	-2.46741	.	.
miR-615-5p	.	-4562.47	.	-3.00227	.	.	.	.
miR-616-3p	.	.	-2.04069	-2.26048	.	.	1038.78	2110.96
miR-616-5p	.	-3164.6	.	.	.	.	.	-2.52671
miR-618	-589.576	-589.576	-417.322	2.29039	.	.	.	.
miR-619-5p	.	7.11513	-2.15814	-2.92472	.	2.54963	.	.
miR-622	.	.	.	.	.	.	.	-1256.43
miR-624-3p	2.55459	-5.82382	-2.395	.	.	.	3.78281	9.16243
miR-624-5p	.	-2.98811	-2.65677	-3.63291	105.543	208.185	3.48636	3.707
miR-625-3p	.	-13.0245	-2.54057	-2.88092	.	3.44686	2.28638	.
miR-625-5p	.	-3.35313	.	-2.11546	.	2.89557	2.236	2.19722
miR-626	.	.	.	.	.	208.185	.	745.692
miR-627-3p	.	-28.97	-5.42084	.	.	.	2.07963	7.75642
miR-627-5p	.	-6.09846	-2.42727	.	.	.	.	.
miR-628-3p	.	-2.65077	.	.	2.51985	.	.	.
miR-628-5p	.	-7.62716	.	.	2.54294	2.22049	.	.
miR-629-3p	.	-2.52055	.	-3.27077	.	2.56561	.	.
miR-629-5p	.	-3.90206	.	-2.25617	.	2.41262	.	.
miR-632	.	423.79	-139.774	-139.774	.	.	1198.44	869.807
miR-636	.	-4.31398	.	.	.	5.11219	.	.
miR-637	.	423.79	.	.	.	.	.	.
miR-639	1362.51	.	-417.322	2.29039	.	.	.	.
miR-641	.	.	.	-2.10986	.	.	3.19167	2.16503
miR-642a-3p	-2.59222	.	-4.1816	-6.41116	.	.	3194.16	.
miR-642a-5p	.	-2.18087	.	.	.	.	4.09402	3.83498
miR-642b-3p	4.61662	-368.86	-1527.51	-1527.51	.	.	.	.
miR-642b-5p	2.36113	-7.41455	2.74754	.	.	.	.	2.26845
miR-643	.	-3.21667	.	-2.12249	.	.	.	.
miR-6499-5p	.	.	.	69.2022	.	.	.	2.28534
miR-6500-3p	.	-1178.15	-31.8237	-3.98288	.	.	.	.
miR-6501-3p	-2134.59	-3.36058	-1388.74	-1388.74	.	.	-140.492	-140.492
miR-6501-5p	.	-7.78948	.	-2.71132	.	.	-2.61099	.
miR-6502-5p	.	-2.08306	-4.06685	-833.643	.	.	.	.
miR-6505-3p	.	.	.	.	.	.	.	-768.206
miR-6505-5p	-3.72256	.	.	-2.03336	.	.	3.34954	4.19134
miR-6506-5p	.	.	.	342.011	.	.	.	.
miR-6508-3p	.	-2.08306	340.975	69.2022	.	.	2.28545	-349.73
miR-6509-3p	.	-2.25923	.	.	.	208.185	7.13157	3.54992
miR-6509-5p	.	-516.004	2.44464	-2.02721	.	.	7.97862	16.5347
miR-651-3p	.	-7.49859	-3.39765	.	-81.653	-81.653	2.94185	2.20241
miR-651-5p	.	-3.95017	-2.23126	-2.32875	.	7.62439	.	2.09772
miR-6510-5p	.	.	.	.	.	.	-3.91337	.
miR-6511a-3p	.	-8.036	.	-3.48086	.	.	.	.
miR-6511a-5p	-8.07438	.	2.05635	.	.	.	-2.62015	.
miR-6511b-3p	-2.05623	-8.57681	.	.	.	.	.	.
miR-6511b-5p	-4.0881	-6033.91	-19.83	-2.26675	.	.	.	.
miR-6512-3p	.	.	.	.	.	.	-489.222	-489.222
miR-6513-3p	.	-3.16206	4.71909	.	.	.	.	.
miR-6513-5p	.	-2.17485	.	-2.95897	.	208.185	2.43195	2.22419
miR-6514-3p	.	-295.288	.	-8.08701	.	208.185	-3.36572	.
miR-6514-5p	.	-5.4762	.	-3.29867	.	.	.	.
miR-6515-3p	.	-295.288	3.4124	2.93484	.	.	479.974	373.346
miR-6515-5p	.	-23.213	-7.74897	-4.29378	-81.653	-81.653	2.06844	4.1049
miR-6516-3p	.	.	2.03849	3.5891	-5.60281	.	.	.
miR-6516-5p	.	-3.49404	.	-4.00861	.	.	2.29591	.
miR-652-3p	.	-4.52375	-2.34423	-2.73324	.	.	.	2.02467
miR-652-5p	.	-20.0324	-3.1108	-2.10782	-4.2269	-4.16456	.	.
miR-6529-3p	.	2.14718	.	.	.	.	2.27996	-140.492
miR-6529-5p	.	.	.	.	2.34504	.	.	.
miR-653-3p	2.15849	.	.	-3.09859	837.344	208.185	.	.
miR-654-3p	3.58663	-221.716	272.98	410.213	13.5325	14.0477	80.8291	.
miR-654-5p	-883.865	.	2.6093	-417.322	.	.	.	.
miR-655-3p	.	.	.	69.2022	.	.	.	.
miR-655-5p	.	.	.	.	-2.30199	-242.959	.	.
miR-656-3p	-74.572	.	-139.774	.	.	.	.	.
miR-656-5p	.	.	-139.774	-139.774	.	-7.75301	.	.
miR-658	-221.716	.	-2.02586	3.91073	.	.	-70.746	-70.746
miR-659-3p	-4.0318	-3.54141	.	-7.36427	105.543	.	.	.
miR-659-5p	.	-2576.02	.	.	.	.	-5.11366	-6.57637
miR-660-3p	.	-7.59701	-2.282	-2.39885	.	.	.	2.01635
miR-660-5p	.	-3.63957	.	-2.11031	.	.	.	.
miR-663a	.	15.473	-2.94485	3.09883	.	.	-5441.19	-7.29684
miR-663b	.	43.2383	2.46885	.	.	.	-4.30367	-2.52028
miR-664a-3p	.	-10.3223	.	-2.38986	-2.31287	.	2.16245	.
miR-664a-5p	-2.5459	-8.07747	-4.05645	-2.04721	-3.06616	.	.	.
miR-664b-3p	-2.10638	-24.2547	-6.29198	-2.70243	.	.	3.56493	3.07791
miR-664b-5p	2.36764	.	.	.	.	.	.	2.11811
miR-668-5p	.	.	.	.	.	415.37	.	.
miR-670-3p	-148.144	-148.144	.	.	.	.	160.658	497.461
miR-671-3p	.	-8.49144	.	.	.	.	3.32115	7.13942
miR-671-5p	.	-5.03803	.	.	.	.	.	.
miR-6715a-3p	-295.288	-295.288	.	955.831	-81.653	-81.653	.	.
miR-6715b-3p	-368.86	-368.86	-2.03713	-556.095	.	.	.	.
miR-6716-3p	2.11856	.	-3.56223	.	.	.	-4.78162	.
miR-6716-5p	-221.716	-221.716	-694.869	-694.869	.	.	.	.
miR-6720-3p	.	-13.3699	.	-3.63071	.	.	.	.
miR-6720-5p	-4.22775	-20.8443	.	.	.	.	.	.
miR-6721-5p	.	2.63201	5.24114	.	1046.43	208.185	.	.
miR-6724-5p	.	.	.	.	-646.224	-646.224	.	.
miR-6726-3p	.	.	.	-139.774	.	.	-3.04511	.
miR-6726-5p	-516.004	-516.004	-972.417	-972.417	.	.	-3.66284	-5.88077
miR-6727-3p	227.918	.	.	-2.02721	.	.	-279.984	2.66333
miR-6727-5p	-810.293	-810.293	.	-18.0625	.	.	.	.
miR-6728-3p	.	.	.	.	.	.	.	-70.746
miR-6728-5p	.	635.185	.	-2.53779	.	.	.	-5.61017
miR-6729-3p	.	.	-139.774	-139.774	.	.	.	373.346
miR-6729-5p	.	.	544.96	69.2022	.	.	-558.968	.
miR-6730-3p	.	.	.	.	.	.	240.487	621.576
miR-6730-5p	.	-589.576	.	.	.	.	2.01386	.
miR-6731-3p	.	.	.	.	.	.	-140.492	-140.492
miR-6731-5p	.	.	.	.	.	.	400.145	125.115
miR-6732-3p	.	.	2.81569	.	.	.	.	.
miR-6732-5p	-148.144	-148.144	.	-3.03718	.	.	-6.05255	.
miR-6733-3p	795.215	.	.	273.809	.	.	-3.91337	.
miR-6733-5p	.	-1178.15	.	-6.03047	.	.	3.42873	3.04643
miR-6734-3p	.	.	-694.869	.	.	.	160.658	.
miR-6734-5p	.	-6.25462	2.83388	.	.	208.185	3.43138	2.48992
miR-6735-3p	-516.004	-516.004	68.995	273.809	.	.	160.658	373.346
miR-6735-5p	.	-957.437	-694.869	.	.	.	-2.23787	.
miR-6736-5p	-663.148	.	-4.54886	-4.91251	.	.	.	.
miR-6737-3p	454.837	106.697	.	.	.	.	.	.
miR-6737-5p	-221.716	6.67865	.	-13.1368	.	.	.	2.66333
miR-6738-3p	.	-1178.15	2.44464	-278.548	.	.	639.633	1118.04
miR-6738-5p	-516.004	-516.004	.	.	.	.	559.804	.
miR-6739-3p	.	.	.	-417.322	.	.	-1256.43	-2.02136
miR-6739-5p	.	.	-1111.19	-1111.19	.	.	.	249.231
miR-6740-3p	.	.	-139.774	-139.774	.	.	.	.
miR-6740-5p	-1325.3	-1325.3	-20.1281	-6.75435	.	.	.	.
miR-6741-3p	-4.52359	-1031.01	-5.07241	.	.	.	2.2876	.
miR-6741-5p	-4341.75	-6.83542	.	.	.	.	.	.
miR-6742-3p	.	-368.86	7.30411	2.93484	.	.	-3.31423	.
miR-6742-5p	3.0749	-221.716	-1943.83	-2.58755	-242.959	-242.959	2.74197	3.90663
miR-6743-3p	-16.721	-17.9374	-4.74385	-3.55144	.	.	3.13989	-2.23781
miR-6743-5p	4.60197	-148.144	-417.322	-417.322	.	.	.	.
miR-6744-5p	.	.	-278.548	-278.548	.	.	.	.
miR-6745	-295.288	-295.288	.	.	.	.	3.80184	6.49867
miR-6746-3p	2.05144	-2.07799	.	.	.	.	6.25743	4.42428
miR-6746-5p	.	-14.4897	-24.3198	-2.44063	.	.	-20.7216	.
miR-6747-3p	-9.04278	-9.70371	-10.8368	-2.32403	.	.	.	-2.43317
miR-6747-5p	-1178.15	-1178.15	136.99	.	.	.	.	.
miR-6748-3p	-3.22263	-368.86	.	-139.774	.	.	-70.746	3.52289
miR-6748-5p	.	.	-139.774	-139.774	.	.	.	.
miR-6749-3p	568.296	.	-17.2287	-5.75348	.	.	.	.
miR-6749-5p	454.837	.	.	.	.	.	-419.476	.
miR-675-3p	6.65703	.	.	.	.	.	.	.
miR-675-5p	.	.	.	-3.89638	.	.	.	.
miR-6751-3p	.	.	-1111.19	-4.05827	.	.	.	.
miR-6751-5p	.	-883.865	4.87179	-139.774	.	.	.	.
miR-6753-3p	-3458.89	-32.4177	-7.62917	-15.1568	.	.	2.56965	3.54992
miR-6753-5p	227.918	.	408.97	.	.	.	.	.
miR-6754-3p	-74.572	-74.572	-1111.19	-4.05827	.	.	2.84817	3.54085
miR-6754-5p	.	952.277	.	546.618	.	.	-2.61434	-628.714
miR-6755-3p	.	846.58	.	-2.70466	.	.	.	2.13435
miR-6755-5p	.	-589.576	-8.05994	.	.	.	3.62133	.
miR-6757-3p	-442.432	2.39127	-972.417	-972.417	.	.	-140.492	.
miR-6757-5p	-3.36774	-3.61458	-14.1896	-4.73859	.	.	.	-2.05763
miR-6758-3p	-148.144	-148.144	.	-6.03047	.	.	.	-419.476
miR-6758-5p	.	1057.97	.	-417.322	.	.	4.14343	.
miR-6759-3p	.	.	.	478.416	.	.	.	745.692
miR-6759-5p	.	.	.	-833.643	.	.	.	2.66333
miR-676-3p	.	-2.91863	-4.07435	-1666.29	1569.15	622.555	.	.
miR-676-5p	-442.432	-442.432	.	.	.	.	.	.
miR-6761-3p	.	.	.	69.2022	.	.	.	.
miR-6761-5p	4.22994	-295.288	748.944	410.213	.	.	80.8291	497.461
miR-6762-3p	-295.288	-295.288	-417.322	-6.03047	.	.	.	-210.238
miR-6762-5p	-295.288	4.65669	-278.548	.	.	.	4.18154	.
miR-6763-3p	-74.572	-74.572	.	205.607	.	.	-349.73	-349.73
miR-6763-5p	.	.	-2.63522	-3.31805	.	208.185	.	.
miR-6764-3p	.	-295.288	.	342.011	.	.	3.00091	.
miR-6764-5p	2.18337	.	.	-2.90478	.	.	.	.
miR-6765-5p	.	.	.	.	.	.	-12.9556	-4.20169
miR-6766-3p	.	-15.8688	-6.5148	.	.	.	.	2.31151
miR-6766-5p	-810.293	-810.293	-1111.19	-1111.19	.	.	.	.
miR-6767-3p	.	.	.	.	.	.	-210.238	3.54689
miR-6767-5p	.	-589.576	.	-6.06708	.	.	.	2.22222
miR-6768-3p	.	-1619.59	-5.07241	-5.05711	.	.	-489.222	4.56863
miR-6768-5p	-2.23293	-42.7608	-2.39212	-6.90946	.	.	-25.8989	.
miR-6769a-5p	2.42062	-516.004	-2.03985	.	.	.	.	.
miR-6769b-3p	.	-663.148	136.99	205.607	.	.	.	497.461
miR-6769b-5p	-148.144	-148.144	-139.774	-139.774	.	.	.	.
miR-6770-3p	.	2.86066	.	546.618	.	.	.	2.58634
miR-6770-5p	-2.24721	-3826.75	.	-2.11237	.	.	.	2.60492
miR-6771-3p	.	423.79	.	.	.	.	639.633	.
miR-6771-5p	3.58663	-221.716	.	.	.	.	-3.19437	-768.206
miR-6772-3p	4.22994	-295.288	-1249.96	-4.5651	.	.	.	125.115
miR-6772-5p	-368.86	.	.	.	.	.	.	.
miR-6773-3p	.	.	.	.	.	.	.	-977.444
miR-6773-5p	.	.	.	137.404	.	.	.	.
miR-6775-3p	.	.	-417.322	-417.322	.	.	-10.367	.
miR-6775-5p	.	.	.	.	.	.	639.633	.
miR-6776-3p	.	.	-694.869	-694.869	.	.	-70.746	3.52289
miR-6776-5p	.	.	408.97	.	.	.	.	.
miR-6777-3p	.	.	.	.	.	.	-4.32679	-2.79526
miR-6777-5p	.	-663.148	.	.	.	.	.	3.66789
miR-6778-5p	-221.716	-221.716	408.97	.	.	.	.	.
miR-6779-3p	.	.	2.20054	.	.	.	160.658	.
miR-6779-5p	-3.23729	-3.47446	.	.	.	.	.	-768.206
miR-6780a-3p	341.378	.	.	.	.	.	.	.
miR-6780a-5p	.	-1546.01	.	.	.	.	2.85477	3.54992
miR-6780b-3p	-1472.44	-1472.44	-1111.19	-5.40445	.	.	.	2.36944
miR-6780b-5p	.	.	-2637.7	-2637.7	.	.	-907.698	.
miR-6781-3p	2.60811	-957.437	-2.03587	2.94411	.	.	.	2.13219
miR-6781-5p	2.31144	.	-2.62067	.	.	.	.	-2.80488
miR-6782-3p	-148.144	-148.144	-3.04637	-6.03047	.	.	3.04242	.
miR-6782-5p	.	.	.	.	.	.	320.316	.
miR-6783-3p	-6.13758	-1398.87	-2.80298	.	105.543	.	2.85698	4.14473
miR-6783-5p	.	-2.6369	.	.	.	.	.	-2.24738
miR-6784-3p	227.918	.	.	205.607	.	.	479.974	.
miR-6784-5p	.	1057.97	.	.	.	.	.	.
miR-6785-3p	.	.	.	137.404	.	.	.	.
miR-6785-5p	-6.43653	.	-694.869	-5.05711	.	.	.	-489.222
miR-6786-3p	.	-2.19441	11.8964	.	.	.	3.43022	.
miR-6786-5p	-148.144	.	1768.87	205.607	.	.	.	.
miR-6787-3p	5.12183	.	-25.3329	-25.2564	.	.	-349.73	-349.73
miR-6789-3p	-2.28796	.	.	.	105.543	.	.	.
miR-6789-5p	-74.572	.	2.2027	.	.	.	.	.
miR-6790-5p	.	635.185	1292.9	614.82	.	.	3.41638	-140.492
miR-6791-3p	-74.572	-74.572	.	.	.	.	.	373.346
miR-6791-5p	-1104.58	-1104.58	.	205.607	.	.	-349.73	.
miR-6792-3p	.	.	.	.	.	.	6.82565	5.30771
miR-6792-5p	.	.	.	.	.	.	-837.952	-837.952
miR-6793-3p	227.918	.	-2.02586	.	.	.	3.99525	.
miR-6793-5p	.	.	-2.03942	-2.90279	.	.	2.97305	.
miR-6794-3p	-368.86	-368.86	.	683.022	.	.	.	.
miR-6794-5p	1589.43	.	68.995	.	.	.	4.52769	-70.746
miR-6795-5p	.	.	.	.	.	.	2.66271	.
miR-6796-3p	681.755	.	.	.	.	.	.	-489.222
miR-6796-5p	.	.	-10.0713	-3.37961	105.543	.	.	.
miR-6797-3p	-221.716	-221.716	-1943.83	-3.55611	.	.	2.80704	3.87886
miR-6797-5p	454.837	.	.	.	.	.	-1047.19	-4.20169
miR-6798-3p	-74.572	-74.572	68.995	69.2022	.	.	.	125.115
miR-6798-5p	-516.004	-516.004	.	.	.	.	.	.
miR-6799-3p	.	-42.0713	-5.21345	-4.25301	.	.	.	2.62832
miR-6799-5p	-957.437	-957.437	-3.49352	-24.0785	.	.	.	2.22004
miR-6800-3p	.	-1766.73	2.38735	-2.32265	.	.	.	.
miR-6800-5p	454.837	.	-8.13753	-10.804	.	.	.	.
miR-6801-3p	-810.293	-810.293	.	-5.40445	.	.	.	.
miR-6801-5p	-736.72	-736.72	408.97	273.809	.	.	.	.
miR-6802-3p	2.30436	-148.144	.	-2.43747	.	.	.	-698.46
miR-6802-5p	.	-2.78004	-2.03903	-16.0572	.	.	-10.8594	.
miR-6803-3p	.	-3.07975	.	-3.17729	.	.	.	2.07569
miR-6804-3p	-221.716	-221.716	.	.	.	.	.	.
miR-6804-5p	-2.46323	-6.60376	-4.22428	.	.	.	.	.
miR-6805-3p	.	.	.	.	.	.	-70.746	3.52289
miR-6805-5p	-2.37705	-3.15156	2.03704	.	.	.	.	.
miR-6806-3p	.	.	-417.322	-417.322	.	.	.	.
miR-6806-5p	-589.576	-589.576	748.944	.	.	.	639.633	.
miR-6807-3p	.	.	-1388.74	-10.1069	.	.	6.82565	7.07458
miR-6807-5p	.	.	-417.322	-417.322	.	.	-7.84893	-5.05207
miR-6808-3p	-221.716	2.86486	.	.	.	.	.	1242.15
miR-6808-5p	.	.	.	.	.	.	-279.984	-279.984
miR-6809-5p	.	-589.576	.	.	.	.	5.65608	-70.746
miR-6810-3p	.	.	-417.322	-417.322	.	.	.	-4.20169
miR-6810-5p	-368.86	2.58167	.	.	.	.	3.7166	-2.24444
miR-6811-3p	.	.	-833.643	-833.643	.	.	.	125.115
miR-6811-5p	-221.716	-221.716	3.66517	-278.548	.	.	.	.
miR-6812-3p	.	.	.	-833.643	.	.	.	.
miR-6812-5p	1362.51	.	-2.65201	-52.1533	.	.	4.56125	3.54689
miR-6813-3p	.	.	.	.	.	.	.	125.115
miR-6813-5p	-2.82811	-3532.46	.	-1666.29	.	.	3.3993	19.3123
miR-6814-3p	-148.144	-148.144	.	.	.	.	.	.
miR-6814-5p	-4.50819	-2.42946	.	.	.	.	.	.
miR-6815-3p	.	.	.	.	.	.	-140.492	6.19115
miR-6815-5p	.	.	.	-2.61581	-162.306	-162.306	.	.
miR-6816-3p	.	.	-833.643	-6.06708	.	.	.	869.807
miR-6816-5p	.	.	.	-5.68354	.	.	.	-2.43381
miR-6817-5p	-1178.15	-1178.15	.	69.2022	.	.	.	-5.05098
miR-6818-3p	227.918	.	-417.322	-2.02971	.	.	20.4627	7.07458
miR-6818-5p	.	2.00857	.	-4.05455	.	.	.	.
miR-6819-3p	-1693.16	-15.8688	612.955	410.213	.	.	3.2376	4.44061
miR-6819-5p	-883.865	-2.08562	408.97	.	.	.	4.5528	5.30771
miR-6820-3p	.	.	.	-2.19682	.	.	.	-3.43832
miR-6820-5p	.	-4.60928	.	-8.85743	-162.306	3.83568	-2.05926	.
miR-6821-5p	.	.	272.98	273.809	.	.	-5022.71	.
miR-6822-5p	-368.86	-368.86	-278.548	-278.548	.	.	479.974	.
miR-6823-3p	.	-2.08306	.	.	.	208.185	-2.17686	-349.73
miR-6823-5p	-2.77681	-2208.16	.	-1111.19	.	.	.	125.115
miR-6824-3p	-516.004	-516.004	2.44464	.	.	.	.	7.03165
miR-6824-5p	.	.	272.98	342.011	.	.	.	.
miR-6825-3p	.	.	816.939	.	.	.	.	.
miR-6825-5p	-3385.31	-6.39357	-4.07686	-2.61441	.	.	.	-4.85983
miR-6826-3p	.	.	-417.322	-2.02971	.	.	2.27996	-140.492
miR-6826-5p	-368.86	-368.86	.	-556.095	.	.	2.66271	2.36618
miR-6827-3p	.	.	.	.	-646.224	-646.224	.	.
miR-6827-5p	.	-2.08477	.	.	-81.653	2.54963	.	2.21335
miR-6829-3p	3.58663	.	.	3.42278	.	.	.	-489.222
miR-6829-5p	.	.	-694.869	-694.869	.	.	-768.206	-768.206
miR-6831-5p	.	.	.	.	.	.	-1535.41	-1535.41
miR-6832-3p	.	.	-278.548	-278.548	.	.	.	.
miR-6832-5p	.	-6.90476	-3.5685	-6.09356	.	.	2.28005	.
miR-6833-3p	.	.	.	137.404	.	.	.	-210.238
miR-6834-3p	-1104.58	-1104.58	.	.	.	.	.	.
miR-6834-5p	568.296	.	-556.095	-556.095	.	.	639.633	1614.5
miR-6835-5p	-368.86	-368.86	-2.03713	-556.095	.	.	-977.444	-977.444
miR-6836-3p	-221.716	-221.716	.	205.607	.	.	-3.19437	-768.206
miR-6836-5p	-589.576	-2.77585	3.89887	.	.	.	.	2.95653
miR-6837-3p	.	529.487	.	.	.	.	.	249.231
miR-6837-5p	.	-516.004	-1666.29	-1666.29	.	.	1.99941	2.66333
miR-6838-3p	-221.716	-221.716	.	.	.	.	.	.
miR-6838-5p	.	.	-972.417	-972.417	.	.	3.3993	3.52289
miR-6839-3p	-1178.15	-1178.15	204.985	.	.	.	479.974	621.576
miR-6839-5p	.	.	.	.	.	.	400.145	249.231
miR-6840-3p	.	.	-556.095	-556.095	.	.	-7.25465	-4.67302
miR-6840-5p	.	-368.86	.	.	.	.	.	5.76639
miR-6842-3p	-442.432	-442.432	.	.	.	.	639.633	869.807
miR-6842-5p	-221.716	-221.716	.	.	.	.	1118.61	249.231
miR-6844	-148.144	.	.	-139.774	.	.	.	3.16043
miR-6845-3p	.	.	.	.	.	.	80.8291	.
miR-6845-5p	.	-736.72	-42.2531	-4.26817	.	.	2.51371	8.52019
miR-6846-3p	.	.	-278.548	-278.548	.	.	.	.
miR-6846-5p	-295.288	-295.288	-556.095	-556.095	.	.	.	.
miR-6847-3p	.	.	.	69.2022	.	.	.	-4.48154
miR-6847-5p	.	-1031.01	-24.1508	-6.08558	.	.	3034.51	497.461
miR-6848-3p	114.459	.	-417.322	.	.	.	.	-2.79526
miR-6848-5p	-2428.88	-2428.88	.	.	.	.	.	.
miR-6849-3p	.	.	-4.57896	-2.61272	.	.	.	.
miR-6849-5p	.	.	68.995	.	.	.	.	.
miR-6850-3p	.	.	.	-8.61972	419.172	.	.	4.07986
miR-6850-5p	-3.56362	-4.3707	.	.	.	.	.	.
miR-6851-3p	-2.26399	-516.004	-139.774	3.91073	-81.653	-81.653	320.316	.
miR-6851-5p	.	-2.5044	.	.	.	.	-6.54401	-2.40753
miR-6852-3p	.	.	.	-417.322	.	.	.	.
miR-6852-5p	-12.5028	-3.36244	-2.33204	-5.13721	.	.	3.88326	2.13219
miR-6853-5p	.	.	-278.548	-278.548	.	.	-210.238	-210.238
miR-6854-3p	.	106.697	-139.774	.	.	.	-2.90435	-2.80247
miR-6854-5p	-4.52359	-1031.01	-6.3191	-3.15227	.	.	.	.
miR-6855-3p	568.296	.	204.985	137.404	.	.	1118.61	1118.04
miR-6855-5p	-2943.88	-9.2548	-8.12883	-3.04836	.	.	-2.12082	.
miR-6856-3p	-3.88749	-6.67147	.	.	.	.	.	.
miR-6856-5p	.	.	.	137.404	.	.	-70.746	3.52289
miR-6857-3p	.	.	-1943.83	-5.68354	.	.	160.658	249.231
miR-6857-5p	3.08147	-736.72	5.35826	2.44689	.	.	-6.51813	4.5048
miR-6858-3p	-1472.44	-1472.44	-2.85187	-2.37052	.	.	.	.
miR-6858-5p	-221.716	2.38813	-417.322	-417.322	105.543	.	.	-2.19582
miR-6859-3p	.	.	.	137.404	.	.	-279.984	-279.984
miR-6859-5p	-589.576	-589.576	612.955	69.2022	.	.	2.66271	10.0408
miR-6860	568.296	.	.	.	419.172	.	.	-2.5841
miR-6861-3p	3.8361	-148.144	-4.05939	-8.0358	.	.	.	.
miR-6861-5p	-1178.15	-1178.15	2.08042	2.2094	.	.	-3.78213	-3.64909
miR-6862-3p	4.60197	-148.144	.	.	.	.	2.02388	.
miR-6862-5p	.	.	.	205.607	.	.	.	.
miR-6863	.	.	.	.	.	.	240.487	.
miR-6864-5p	.	.	.	.	.	.	-698.46	-698.46
miR-6865-3p	227.918	.	408.97	.	.	.	.	.
miR-6866-3p	681.755	106.697	.	.	.	.	.	.
miR-6866-5p	-10.2932	-1178.15	.	.	.	.	.	.
miR-6868-3p	.	.	.	.	.	.	160.658	125.115
miR-6868-5p	-368.86	-368.86	.	.	.	.	.	.
miR-6869-3p	-3.4994	-3973.89	-2.13296	-2.12648	.	.	-14.6814	.
miR-6869-5p	.	-5.04167	.	-2.27091	.	-81.653	.	.
miR-6870-3p	-148.144	-148.144	-139.774	-2.01979	.	.	.	249.231
miR-6871-3p	.	-9.01092	.	.	.	.	-2.61854	.
miR-6871-5p	.	.	.	-10.1069	.	.	3.16718	.
miR-6872-5p	4.60197	-148.144	.	.	.	.	.	.
miR-6873-3p	.	-2.78088	.	-3.04711	.	.	.	.
miR-6873-5p	-295.288	-295.288	-10.0713	-694.869	.	.	320.316	.
miR-6874-5p	.	.	.	.	.	.	.	-419.476
miR-6875-5p	-516.004	-516.004	-556.095	-556.095	.	.	.	3.2
miR-6876-3p	-3.86541	-442.432	.	69.2022	.	.	1.99941	-279.984
miR-6876-5p	.	.	-2.21028	-3.11014	.	.	2.07357	.
miR-6877-5p	.	-2.95734	-2.13346	-2.15969	.	.	.	.
miR-6878-5p	-295.288	-295.288	.	273.809	.	.	4.5528	-140.492
miR-6879-3p	.	.	-417.322	-6.03047	.	.	.	.
miR-6879-5p	.	.	.	.	.	.	-1116.94	-1116.94
miR-6880-3p	2.30436	.	-4.05939	-556.095	.	.	.	.
miR-6880-5p	-2.10501	-957.437	-278.548	.	.	.	.	497.461
miR-6881-3p	.	-7.40447	.	-4.57162	.	.	4.85061	.
miR-6881-5p	-1178.15	-11.042	-972.417	-972.417	.	.	.	3.1104
miR-6882-3p	.	.	.	.	.	.	-558.968	.
miR-6882-5p	5.38264	-295.288	-1666.29	-2.03348	.	.	2.14504	.
miR-6883-3p	.	.	.	.	.	.	160.658	.
miR-6884-3p	-2.26677	-1031.01	-278.548	.	.	.	-70.746	3.52289
miR-6884-5p	2383.64	846.58	6.11847	.	.	.	.	.
miR-6885-3p	.	-368.86	.	-5.05711	.	.	.	-2.23781
miR-6885-5p	.	-1325.3	12.1688	2.44689	.	.	5.70597	4.43651
miR-6886-3p	.	-5.2006	.	.	.	.	.	.
miR-6886-5p	.	-24.8328	.	-3.44203	.	.	.	.
miR-6887-3p	.	.	.	.	.	.	-349.73	-349.73
miR-6887-5p	.	.	.	.	.	.	11.298	7.03165
miR-6888-3p	.	.	.	.	.	.	2.28729	.
miR-6889-3p	-148.144	-148.144	-833.643	-833.643	.	.	80.8291	.
miR-6889-5p	2.25754	-2061.02	2.41137	.	.	.	4.38347	.
miR-6890-5p	681.755	.	.	.	.	.	5.65608	-70.746
miR-6891-3p	341.378	.	.	.	.	.	80.8291	.
miR-6891-5p	.	.	.	69.2022	.	.	.	4.34464
miR-6892-3p	227.918	.	.	.	.	.	.	.
miR-6892-5p	.	-368.86	-2.62067	-1249.96	.	.	-1535.41	.
miR-6893-3p	.	.	.	.	.	.	-489.222	-489.222
miR-6893-5p	.	.	.	.	.	.	-1047.19	-1047.19
miR-6894-3p	.	-4.14661	-2.29487	-36.1105	.	.	.	-279.984
miR-6894-5p	.	.	884.934	1092.24	.	.	320.316	.
miR-6895-3p	.	.	.	.	.	.	-70.746	-70.746
miR-6895-5p	.	318.092	-278.548	-278.548	.	.	.	.
miR-7-1-3p	.	-2.42342	-2.42523	-3.19775	.	.	3.33384	3.16685
miR-7-2-3p	-221.716	-221.716	2.44464	-278.548	.	.	.	.
miR-7-5p	6.27622	.	-2.26457	-4.45492	5.05641	.	.	-3.09528
miR-708-3p	.	-4.17209	136.99	.	14.7894	6.96201	.	-210.238
miR-708-5p	.	-3.61741	2.44464	3.43148	6.87355	6.71631	.	.
miR-7106-3p	.	.	340.975	.	.	.	.	.
miR-7106-5p	-516.004	-516.004	.	614.82	.	.	-489.222	.
miR-7107-5p	114.459	.	.	-972.417	.	.	-558.968	-558.968
miR-7108-3p	.	.	.	.	.	.	.	125.115
miR-7108-5p	.	-5.55987	.	-10.1069	105.543	.	.	2.58737
miR-7109-3p	-221.716	-221.716	-7.09846	.	.	.	2.76393	3.11166
miR-7109-5p	-14.7927	-1693.16	-4164.22	-3.38929	.	.	.	.
miR-7110-3p	1362.51	.	-4.03722	-278.548	.	.	5.70597	2.22004
miR-7110-5p	.	.	340.975	.	.	.	-698.46	-698.46
miR-7111-3p	341.378	740.882	-6.08544	-2.43747	.	.	.	.
miR-7111-5p	-3.4994	-6.25628	-3.16187	-3.15227	.	.	2.64248	.
miR-7112-3p	.	-1546.01	.	-3.83878	.	.	.	.
miR-7112-5p	-5.6972	-18.3358	-8.36246	-2.64801	.	208.185	-4.03458	-3.65225
miR-7113-3p	227.918	.	272.98	.	.	.	.	125.115
miR-7113-5p	-736.72	-2.31606	.	-2.93592	.	622.555	.	-2.06011
miR-7114-3p	-221.716	-221.716	-139.774	.	.	.	.	.
miR-7114-5p	-7.07931	-810.293	-22.1395	-3.19286	.	.	10.1696	8.78602
miR-7155-5p	-589.576	.	.	.	.	.	80.8291	.
miR-7156-3p	.	-589.576	-139.774	-139.774	.	.	.	.
miR-7156-5p	.	-1031.01	.	137.404	.	.	.	.
miR-7161-3p	.	.	.	.	.	.	-907.698	-907.698
miR-718	.	106.697	.	.	.	.	.	.
miR-744-3p	.	-5.68229	.	-3.8148	2.35829	.	.	.
miR-744-5p	.	-6.06095	.	-2.08248	.	.	.	.
miR-758-3p	-221.716	2.86486	-8.05994	-8.0358	.	.	.	.
miR-758-5p	.	.	.	.	-404.265	-404.265	.	.
miR-760	-2.19884	-5.82988	.	-3.44981	3.22672	2.55918	.	.
miR-761	.	.	.	.	.	.	-70.746	-70.746
miR-762	341.378	.	.	.	.	.	.	.
miR-765	.	-14.5532	.	.	.	.	2.57246	3.1104
miR-766-3p	.	-14.4069	-3.80638	-2.04795	5.80316	6.3887	.	.
miR-766-5p	.	-4.7759	-2.50446	.	105.543	208.185	2.7961	2.38596
miR-767-3p	.	-3.12224	.	-3.51388	5.15905	2.55918	.	.
miR-767-5p	.	-2.39251	.	-2.43234	.	5.34524	.	.
miR-769-3p	.	-3.99538	-2.27844	-2.84964	.	.	.	.
miR-769-5p	.	-6.30282	-2.06697	-2.06202	.	.	.	.
miR-7703	-1178.15	-1178.15	-2.80298	-3.19286	.	.	-11.2298	2.59909
miR-7704	3.47237	204.15	.	-4.8577	2.37354	2.56561	-9.13518	.
miR-7705	.	-3.19422	.	.	.	2.39701	2.137	3.26685
miR-7706	.	-7.60977	.	-2.13155	-81.653	-81.653	.	.
miR-7843-3p	.	.	.	.	.	.	320.316	125.115
miR-7844-5p	.	.	408.97	.	.	.	.	.
miR-7845-5p	2.39679	.	-3.92159	-12.6743	.	.	6.7141	.
miR-7846-3p	.	.	-417.322	-417.322	.	.	.	.
miR-7850-5p	.	.	748.944	.	.	.	.	497.461
miR-7851-3p	.	.	-2.49205	-5.57876	.	.	.	.
miR-7854-3p	.	-4.40482	-2.74383	.	-81.653	-81.653	.	.
miR-7973	.	.	.	.	.	208.185	.	.
miR-7974	-2.10518	-26.0349	-5.92892	-2.08889	-81.653	-81.653	2.07213	4.98155
miR-7975	110.292	2.14718	3.89887	-139.774	.	-81.653	.	.
miR-7976	.	-8.79838	-2.96539	.	-2.30819	-2.32927	6.70223	5.15579
miR-7977	2.01298	-6.25214	-3.54283	-11.1662	5.77852	-5.04114	.	10.0133
miR-8072	.	-2.00979	.	-6.09675	.	-242.959	320.316	497.461
miR-8075	.	952.277	.	.	.	.	.	.
miR-8485	.	.	-2.05584	-2.28476	2.70228	-3.65667	.	3.19525
miR-873-3p	.	106.697	-3.56929	-6.32164	.	.	.	.
miR-873-5p	.	-5.09156	-2.41614	-2.34161	.	7.62439	2.71528	5.99696
miR-874-3p	.	-3.6963	.	.	.	.	.	.
miR-874-5p	.	.	.	.	2.77189	.	-2.58608	-3.05756
miR-875-5p	.	.	.	.	837.344	.	400.145	.
miR-876-3p	-810.293	-810.293	-2.42688	-2.53362	-162.306	-162.306	-349.73	-349.73
miR-876-5p	.	-11.7315	-2.34176	-3.02828	.	208.185	.	2.0275
miR-877-3p	-2.24601	-7.49518	-4.15576	-2.94427	-81.653	2.54963	.	.
miR-877-5p	.	-3.07687	.	-3.46188	.	.	.	.
miR-885-3p	.	.	.	.	1464.6	.	.	.
miR-885-5p	.	5.68296	.	342.011	7.69425	17.7739	.	.
miR-887-3p	.	740.882	.	5.52081	.	-81.653	.	.
miR-887-5p	.	.	.	.	.	.	.	249.231
miR-888-5p	-148.144	-148.144	10.2229	-2.01979	.	.	2395.87	.
miR-889-3p	-148.144	-148.144	.	410.213	.	.	2.283	.
miR-889-5p	.	.	.	.	8.17675	4.6532	.	.
miR-890	-736.72	-736.72	-1111.19	-1111.19	.	.	.	993.922
miR-891a-5p	.	.	476.965	478.416	.	.	.	.
miR-891b	.	.	340.975	.	.	.	-349.73	-349.73
miR-892a	.	.	.	.	.	.	.	-140.492
miR-892b	-589.576	-589.576	-4.74385	-2.03258	.	.	.	.
miR-892c-3p	.	.	-556.095	-556.095	.	.	.	.
miR-9-3p	.	-15.0845	.	.	.	.	2.17335	2.97172
miR-9-5p	.	.	.	-2.83807	.	.	2.58716	.
miR-92a-1-5p	.	.	-2.97319	-2.61316	.	-5.54069	2.44751	2.12721
miR-92a-2-5p	114.459	.	.	69.2022	.	.	3.5264	.
miR-92a-3p	.	-8.43895	-2.06741	-2.04669	.	-2.44361	.	.
miR-92b-3p	-2.02672	-6.83692	-2.57499	-3.53482	.	-2.53448	.	.
miR-92b-5p	.	-3.29303	.	-2.19943	.	-2.52538	.	.
miR-93-3p	.	-24.9067	-3.7107	-2.28861	-2.5617	-2.29777	.	2.73191
miR-93-5p	.	-4.14636	.	-2.53222	.	.	.	.
miR-933	-2.98908	-19.2003	.	.	.	.	.	2.9825
miR-934	-3.33388	-6.82906	-4.07777	.	.	4.55186	.	2.13656
miR-935	.	.	-4.49929	-2.86408	.	.	160.658	125.115
miR-937-3p	.	-1031.01	-3.93302	-3.22973	.	.	.	4.69926
miR-937-5p	-3.17546	-2.00574	-2.55055	-2.129	-81.653	-81.653	4.91603	.
miR-938	.	.	-694.869	-694.869	.	.	.	.
miR-939-3p	.	.	-3.56223	-2.37052	.	.	3.04242	5.31796
miR-939-5p	.	.	.	-2.87177	210.086	.	.	-2.30638
miR-940	.	-14.3698	-4.26954	-3.4136	.	-2.94102	.	.
miR-941	.	-2.14953	.	-2.16069	.	4.17273	.	.
miR-942-3p	.	-8.34503	-9.2841	.	105.543	.	2.45116	3.17551
miR-942-5p	.	.	.	.	3.87083	11.4947	.	.
miR-943	.	-2.31606	-2.68415	-3.17729	.	.	-3.76094	.
miR-95-3p	.	-2.50512	-2.45905	-3.08394	.	.	.	.
miR-95-5p	-368.86	-368.86	.	410.213	2.37354	.	-2.09412	2.22295
miR-96-3p	3.33201	-7.17318	.	.	.	.	2.1862	2.53213
miR-96-5p	.	-4.05689	.	.	.	.	2.62184	3.81646
miR-98-3p	.	-3.22956	-3.36433	-2.10358	.	.	2.05776	3.0668
miR-98-5p	.	.	-2.03665	.	2.14841	.	2.38296	3.13732
miR-9851-3p	.	.	.	.	.	-484.918	.	.
miR-9898	-5.28933	-3606.03	-3.101	.	.	415.37	2.48801	.
miR-9899	.	-31.8138	-5.65625	.	-162.306	-162.306	.	2.55756
miR-9900	908.674	.	.	.	.	.	.	.
miR-9901	.	5.66213	.	-2.95715	-5.35868	.	.	.
miR-9903	.	-7.74429	-2.52679	-2.10079	105.543	829.739	-2.32726	.
miR-9985	2.31174	37.0727	.	-3.7769	19.3295	19.1538	-23.4958	-5.05388
miR-9986	.	-11.6112	.	-2.84139	.	208.185	3.78888	2.89004
miR-99a-3p	.	-4.79623	.	.	7.7563	3.20422	.	.
miR-99a-5p	.	-8.41464	.	.	.	.	.	2.91292
miR-99b-3p	.	-2.56544	.	-2.15903	.	4.12265	.	.
miR-99b-5p	.	-8.19384	-2.42695	-2.18944	.	.	.	.
Note: "." denotes no alterations in miRNA expression or non-significant alterations.
