# Supplementary material for: Unraveling small non-coding RNAs with a significant post-transcriptional impact on breast cancer cell signaling, using a combinational sequencing approach
Source: Funct Integr Genomics. 2026 Mar 23;26(1):73. doi: 10.1007/s10142-026-01856-6 (PMC13006467; doi:10.1007/s10142-026-01856-6)
Supplement: Supplementary file 6 — Supplementary Material 6 [file 10142_2026_1856_MOESM6_ESM.xlsx]

## Sheet: Table S5
Table S5 Comparisons of samples regarding miRNAs with significantly altered expression [log(fold change)] after treatment of each BrCa cell line with each proteasome inhibitor.
All samples									All samples treated with Carfilzomib					All samples treated with Bortezomib					BT-474			MCF-7			SK-BR-3			MDA-MB-468
miRNA	BT-474		MCF-7		SK-BR-3		MDA-MB-468		miRNA	BT-474	MCF-7	SK-BR-3	MDA-MB-468	miRNA	BT-474	MCF-7	SK-BR-3	MDA-MB-468	miRNA	Treated with Carfilzomib	Treated with Bortezomib	miRNA	Treated with Carfilzomib	Treated with Bortezomib	miRNA	Treated with Carfilzomib	Treated with Bortezomib	miRNA	Treated with Carfilzomib	Treated with Bortezomib
	Treated with Carfilzomib	Treated with Bortezomib	Treated with Carfilzomib	Treated with Bortezomib	Treated with Carfilzomib	Treated with Bortezomib	Treated with Carfilzomib	Treated with Bortezomib
miR-1827	114.459	106.697	476.965	273.809	105.543	208.185	160.658	373.346	let-7a-5p	-9.14137	-2.13568	-7.50909	2.56944	let-7b-3p	-3.22438	-3.70952	-2.55843	2.92209	let-7a-5p	-9.14137	-22.2534	let-7a-2-3p	-9.61208	-3.09618	let-7f-5p	-3.82608	-16.9938	let-7a-3p	2.05033	2.41471
miR-301a-5p	-2.80952	-9.04296	-8.07797	-2.919	-2.87279	-5.254	2.70503	3.00403	let-7f-5p	7.2486	8.12839	-3.82608	25.2658	miR-10a-3p	-3.41841	-3.49013	-2.50641	2.29779	let-7c-3p	-2.89844	-8.13339	let-7a-3p	-2.90692	-2.65017	miR-10395-3p	15.8405	3.09788	let-7a-5p	2.56944	-2.42254
miR-320e	-23.8916	-5445.33	-8.29269	-61.6152	2196.4	4973.44	-6.03069	-3.88042	miR-1185-1-3p	-3.02014	272.98	2.30946	-140.492	miR-1180-3p	-3.26758	-2.43024	4.34408	2.95549	let-7c-5p	-5.48697	-8.26249	let-7a-5p	-2.13568	-3.64504	miR-10399-3p	2.57291	-81.653	let-7b-3p	2.45915	2.92209
miR-4291	3.0749	5.24848	-9.15427	-12.1539	2823.66	208.185	13.5548	10.5404	miR-122-3p	227.918	68.995	2.53024	240.487	miR-1180-5p	-9.48933	-2.46913	2.54963	3.66167	miR-1-3p	4.61417	2.15107	let-7b-3p	-7.09472	-3.70952	miR-10523-5p	-81.653	-81.653	let-7b-5p	2.12702	2.42542
miR-4668-3p	-2.23233	-2281.73	-1249.96	-3.04711	314.629	208.185	3.21711	2.22332	miR-1225-5p	3.05635	68.995	36.5078	-3.15425	miR-1226-5p	-8.23104	-2.15845	208.185	-4.60761	miR-10401-5p	-957.437	7.06641	let-7b-5p	-2.50861	-3.69973	miR-10524-5p	3.10568	-404.265	let-7c-5p	18.6249	3.95115
miR-489-3p	-5.0395	-6.08454	-2.04077	-2.70249	-484.918	-484.918	-70.746	-70.746	miR-1256	-2.02136	-2.59292	105.543	9.04125	miR-124-3p	6.42805	-2.03306	-3.22901	10.267	miR-10523-5p	-9.19347	-7.05189	let-7c-3p	-2.95324	-3.29051	miR-10526-3p	105.543	208.185	let-7d-3p	2.26219	2.29473
miR-6742-5p	3.0749	-221.716	-1943.83	-2.58755	-242.959	-242.959	2.74197	3.90663	miR-133a-5p	-148.144	68.995	3.85325	80.8291	miR-1260b	-24.6507	-3.12957	-565.571	6.99131	miR-106b-5p	-2.66985	-19.5068	let-7c-5p	-3.91736	-7.3047	miR-106a-5p	2.43368	3.3268	let-7e-3p	2.25213	2.72128
miR-7974	-2.10518	-26.0349	-5.92892	-2.08889	-81.653	-81.653	2.07213	4.98155	miR-133b	-2.59097	68.995	3.02031	-279.984	miR-1285-3p	-4.74144	-2.2735	5.97341	2.84794	miR-11399	-3.56419	-5.46303	let-7e-3p	-3.46748	-2.75203	miR-1180-5p	-81.653	2.54963	let-7f-1-3p	2.73368	3.27102
miR-876-3p	-810.293	-810.293	-2.42688	-2.53362	-162.306	-162.306	-349.73	-349.73	miR-1343-5p	-295.288	-2.21028	2.22866	-4.51041	miR-129-2-3p	-8.07707	-2.29111	2.76868	2.38418	miR-1178-3p	-442.432	-442.432	let-7e-5p	-2.05573	-2.52672	miR-1185-2-3p	10.956	7.66521	let-7f-2-3p	2.25813	2.37177
Note: The miRNAs that are consistently down- or upregulated across compared samples are depicted in bold.									miR-149-3p	-148.144	1224.91	4.15785	3.80852	miR-1296-3p	-5.14603	-4.03582	-2.4094	3.44322	miR-1179	-2.29554	-4.79728	let-7f-1-3p	-3.55468	-3.02644	miR-1193	2.37354	-484.918	let-7f-5p	25.2658	24.0523
									miR-1827	114.459	476.965	105.543	160.658	miR-130a-5p	-8.55461	-2.48146	-2.28257	2.34989	miR-1185-1-3p	-3.02014	-4.85421	let-7i-3p	-3.67687	-3.49022	miR-122-3p	2.53024	-2.33476	let-7g-5p	2.683	2.84209
									miR-301a-5p	-2.80952	-8.07797	-2.87279	2.70503	miR-130b-5p	-7.65264	-2.28443	-2.08848	2.43274	miR-1224-5p	6.13372	7.14152	miR-100-3p	-7.84169	-2.97704	miR-1225-5p	36.5078	8.96626	let-7i-5p	2.24099	2.72292
									miR-320e	-23.8916	-8.29269	2196.4	-6.03069	miR-144-5p	106.697	-5.05711	-242.959	19.3123	miR-1225-5p	3.05635	21.2742	miR-10392-5p	-4.28116	-7.10667	miR-1247-5p	628.258	415.37	miR-1-3p	320.316	125.115
									miR-378d	-3.93353	2.13205	15.4807	-2.00462	miR-153-3p	-3.17019	-4.65014	-2.10242	2.718	miR-1227-3p	2.77346	-736.72	miR-10396b-3p	8.31893	9.9147	miR-1249-5p	8.73452	2.363	miR-100-3p	2.44129	3.51872
									miR-3960	114.459	136.99	1882.77	-907.698	miR-15a-3p	-12.7337	-2.5997	-2.7172	2.29863	miR-1228-3p	3.38949	-736.72	miR-10397-3p	-278.548	-278.548	miR-125b-2-3p	2.07128	-404.265	miR-101-3p	2.0207	2.36714
									miR-412-5p	227.918	-3.38986	2.56584	80.8291	miR-15b-5p	-17.0008	-3.03421	-2.09558	2.05865	miR-1228-5p	-221.716	-221.716	miR-10401-3p	-6.78399	-2.56245	miR-1260b	9.42887	-565.571	miR-101-5p	2.05569	2.33301
									miR-4291	3.0749	-9.15427	2823.66	13.5548	miR-16-1-3p	-76.6725	-2.74685	-6.22778	4.12668	miR-122b-3p	-6.03735	-2.1643	miR-105-3p	-139.774	-139.774	miR-1264	-81.653	-81.653	miR-10393-5p	-70.746	-70.746
									miR-4306	3.08281	-4.83085	10141.7	479.974	miR-16-2-3p	-15.4266	-2.26611	-6.89917	4.22461	miR-122b-5p	1135.59	423.79	miR-106a-5p	-3.68903	-2.07263	miR-1268b	-3.06616	3.20422	miR-10396a-3p	240.487	497.461
									miR-4492	1135.59	476.965	-3.41326	-10.1835	miR-1827	106.697	273.809	208.185	373.346	miR-1231	568.296	106.697	miR-106b-3p	-2.5497	-2.73767	miR-1269a	3.85325	17.7739	miR-10396b-3p	2.06964	2.27135
									miR-4497	4.6101	-3609.12	-8.626	-169.956	miR-188-3p	-21.1425	-3.5468	-2.00634	2.08121	miR-1236-3p	-148.144	-148.144	miR-106b-5p	-2.14127	-3.77493	miR-1275	6.02819	18.7648	miR-103a-3p	2.27757	2.32676
									miR-4508	6.89959	-556.095	-50.4448	-65.5432	miR-18a-5p	-5.62349	-2.42227	-3.30587	2.63879	miR-1246	3.91394	3.71221	miR-10a-3p	-3.45123	-3.49013	miR-1285-5p	-2.30199	-242.959	miR-10400-5p	-140.492	-140.492
									miR-4668-3p	-2.23233	-1249.96	314.629	3.21711	miR-1910-5p	-6.33456	-2.66287	2.54963	2.30801	miR-1248	2.14379	-2.83042	miR-10b-3p	-8.05994	-8.0358	miR-129-2-3p	3.31856	2.76868	miR-106b-5p	2.30891	6.91339
									miR-489-3p	-5.0395	-2.04077	-484.918	-70.746	miR-19a-3p	-10.6597	-2.10303	-2.3026	2.73236	miR-1250-5p	-2.58911	-883.865	miR-1178-3p	272.98	410.213	miR-129-5p	4.97069	2.87828	miR-10a-5p	2.50174	2.9698
									miR-494-3p	-8.36487	204.985	-2.36457	-140.492	miR-19a-5p	-7.2615	-2.95902	-4.51423	2.44583	miR-1256	-2.02136	-4.60928	miR-1180-3p	-2.50819	-2.43024	miR-1291	-162.306	-162.306	miR-10b-3p	3.13989	-2.23781
									miR-499b-3p	2.30878	-12.0827	10.3119	-2.0343	miR-19b-2-5p	-9.66292	-4.7295	-1210.79	3.1602	miR-1257	-5.41637	-3.70063	miR-1180-5p	-7.31457	-2.46913	miR-1294	3.87083	3.83568	miR-11401	-349.73	-349.73
									miR-548h-5p	-2.12918	2.2027	105.543	18.1899	miR-19b-3p	-18.4046	-2.2933	-2.83463	2.64573	miR-125b-2-3p	-2.46806	-4.21129	miR-1185-1-3p	272.98	614.82	miR-133a-5p	3.85325	2.54963	miR-1178-3p	-2.61702	-1047.19
									miR-6125	2.69301	408.97	523.715	559.804	miR-215-5p	-6.84001	-2.49107	3.3366	3.71883	miR-1262	-2.90624	-2.51316	miR-12135	-4.28884	-4.13043	miR-133b	3.02031	2.56561	miR-1180-5p	2.0401	3.66167
									miR-6131	-368.86	-278.548	2.5826	3.04729	miR-216b-5p	-5518.9	-6.0893	622.555	621.576	miR-1265	908.674	740.882	miR-122-3p	68.995	137.404	miR-136-5p	-323.612	-323.612	miR-1181	-140.492	-140.492
									miR-654-3p	3.58663	272.98	13.5325	80.8291	miR-219a-2-3p	5.44719	-40.1212	415.37	-768.206	miR-1266-3p	-7.07931	-810.293	miR-1224-5p	136.99	69.2022	miR-144-5p	-242.959	-242.959	miR-1185-1-3p	-140.492	4.42428
									miR-6742-5p	3.0749	-1943.83	-242.959	2.74197	miR-219b-3p	-4.22757	-2.74089	-2.66912	3.67685	miR-1266-5p	-13.562	-28.97	miR-1225-5p	68.995	205.607	miR-146a-3p	-81.653	-81.653	miR-12115	-140.492	-140.492
									miR-6783-3p	-6.13758	-2.80298	105.543	2.85698	miR-26a-1-3p	-9.76678	-3.15761	-2.64679	2.0151	miR-1269b	-74.572	2.84818	miR-1226-5p	-2.59346	-2.15845	miR-147a	2.62429	3.2015	miR-12135	2.03142	4.92066
									miR-6851-3p	-2.26399	-139.774	-81.653	320.316	miR-301a-5p	-9.04296	-2.919	-5.254	3.00403	miR-127-3p	8.70395	-221.716	miR-1227-3p	-20.2678	-2776.48	miR-152-5p	-404.265	-404.265	miR-122-3p	240.487	621.576
									miR-7974	-2.10518	-5.92892	-81.653	2.07213	miR-3184-3p	-5.10024	-2.53711	-2.53195	2.6893	miR-1272	-2.19601	-6.08654	miR-1228-3p	-139.774	3.42278	miR-155-3p	-2.36311	-3.03858	miR-122-5p	2.03021	5.62348
									miR-876-3p	-810.293	-2.42688	-162.306	-349.73	miR-3187-3p	-3.63562	-2.05094	3.29873	-2.6783	miR-1273c	-3.33192	-4.17138	miR-1228-5p	-2.71845	-1666.29	miR-16-1-3p	-3.58346	-6.22778	miR-1226-5p	-2.62475	-4.60761
									miR-937-5p	-3.17546	-2.55055	-81.653	4.91603	miR-320e	-5445.33	-61.6152	4973.44	-3.88042	miR-1273h-5p	795.215	8245.4	miR-1229-3p	-1805.06	-8.77919	miR-16-2-3p	-4.61075	-6.89917	miR-1229-5p	-2.90832	-1395.92
														miR-339-3p	-5.86654	-2.36231	3.9324	2.62036	miR-1282	-74.572	-74.572	miR-122b-3p	-2.14104	-2.0345	miR-181d-3p	1569.15	1244.11	miR-1236-3p	-4.34749	-2.80247
														miR-33a-3p	-8.8209	-2.9534	-2.35206	2.87502	miR-1283	114.459	529.487	miR-122b-5p	-556.095	-4.04714	miR-1827	105.543	208.185	miR-124-3p	3.93772	10.267
														miR-34a-3p	-7.64883	-2.02336	2.98125	2.05363	miR-1288-3p	-1693.16	-1693.16	miR-1233-3p	-2.02586	-139.774	miR-1843	3.85325	2.54963	miR-1249-3p	2.13209	2.59736
														miR-34c-3p	-6.33151	546.618	5.12066	3.54689	miR-1290	2.28886	10.122	miR-1234-3p	-5.57409	-4.38814	miR-186-5p	-2.64541	-2.2294	miR-1249-5p	2.9392	5.07603
														miR-3618	635.185	2.94527	3.58996	869.807	miR-1292-3p	-3.88558	-2.08716	miR-1237-5p	-556.095	-556.095	miR-187-3p	3.51778	3.83232	miR-1255b-5p	2076.56	1242.15
														miR-362-3p	-36.3305	-2.19596	-2.92907	2.5273	miR-1293	-9.33026	-5.27329	miR-1238-3p	-417.322	-417.322	miR-18a-3p	-2.54543	-2.91	miR-1256	9.04125	10.5404
														miR-3651	-2.78408	-2.60227	7.62439	2.34605	miR-1298-5p	2.31026	-442.432	miR-1247-5p	-278.548	-278.548	miR-18b-3p	-242.959	-242.959	miR-1257	5.68922	10.6083
														miR-3657	-2.60895	-2.66613	-404.265	2.93419	miR-1302	-2.72044	-4.86027	miR-1252-5p	340.975	342.011	miR-1910-5p	-81.653	2.54963	miR-125a-5p	2.16911	2.62831
														miR-374c-5p	-516.004	-45.4558	415.37	1738.61	miR-1304-5p	-2.04042	-6.76583	miR-1255b-5p	-6.11447	-2.74562	miR-193b-5p	3.22161	2.12827	miR-125b-5p	2.38276	4.14657
														miR-3912-3p	-5.73221	-2.28277	208.185	2.37261	miR-1305	-736.72	-736.72	miR-1256	-2.59292	-3.18435	miR-195-3p	-81.653	-81.653	miR-126-3p	2.91868	3.84805
														miR-422a	5.71457	273.809	-404.265	-907.698	miR-133a-5p	-148.144	5.71457	miR-125a-3p	-2.21085	-3.1107	miR-196a-1-3p	-242.959	-242.959	miR-1260b	9.9268	6.99131
														miR-4286	-25.3393	-5.8028	-2.8289	4.47466	miR-133b	-2.59097	-1472.44	miR-125b-1-3p	-5.08333	-2.9477	miR-197-5p	2.91581	-2.80108	miR-127-3p	-2.17686	-349.73
														miR-4291	5.24848	-12.1539	208.185	10.5404	miR-1343-5p	-295.288	-2.76753	miR-125b-5p	-6.0011	-2.2049	miR-199b-5p	2.04843	2.15405	miR-1270	-3.04511	-489.222
														miR-4449	1692.16	13.0021	2.44894	-55.196	miR-137-5p	-2.10663	-2870.31	miR-1260b	-2.26737	-3.12957	miR-19a-3p	-2.24715	-2.3026	miR-1273h-5p	-7.62406	-3.27496
														miR-4454	-3.42475	-5.06312	5.31455	2.26274	miR-138-1-3p	2.21582	-2.74273	miR-1265	-14.094	-972.417	miR-19b-1-5p	-2.03847	-3.5907	miR-1276	2.2413	3.15841
														miR-4458	-4.90383	-7.62542	208.185	8.87507	miR-138-2-3p	-74.572	-74.572	miR-1266-5p	-2.24819	-2.20401	miR-19b-2-5p	-1210.79	-1210.79	miR-1285-3p	2.13585	2.84794
														miR-4484	-7.84707	-6.86832	-5.0854	8.01901	miR-145-5p	-2.11407	-7.4491	miR-1267	-4.91772	-2.51636	miR-19b-3p	-2.90777	-2.83463	miR-1288-3p	-2.61099	-3.35272
														miR-4510	-2.34515	-3.78201	-2.20544	4.20477	miR-149-3p	-148.144	3.57414	miR-1269b	1020.92	410.213	miR-208a-3p	2.84708	5.12745	miR-1289	4.24461	-489.222
														miR-454-5p	-5.61363	-2.62343	-3.24908	2.49642	miR-150-3p	4.60197	-148.144	miR-1271-5p	-3.34392	-3.75029	miR-20a-3p	-3.77683	-4.56732	miR-1291	1437.92	1366.27
														miR-4664-5p	-6.39867	-2.37219	-162.306	2.92203	miR-150-5p	6.41337	-442.432	miR-1272	-2.5455	2.35707	miR-210-5p	-81.653	5.08701	miR-1293	479.974	745.692
														miR-4668-3p	-2281.73	-3.04711	208.185	2.22332	miR-1538	-3.23893	-2208.16	miR-1277-5p	-2.73528	-2.61335	miR-215-5p	6.47425	3.3366	miR-1296-5p	2.10591	3.72719
														miR-4707-3p	-17.3962	-2.97323	2.54963	2.09832	miR-154-3p	2.82521	-883.865	miR-1278	-3.49352	-2.03348	miR-218-1-3p	-81.653	-81.653	miR-1298-5p	6.45979	2.95653
														miR-4766-3p	-2943.88	-2.32265	-81.653	8.86945	miR-181d-3p	2.52164	-810.293	miR-128-3p	-4.75071	-2.59165	miR-222-5p	2.96777	5.95585	miR-1304-5p	5.18069	3.87068
														miR-489-3p	-6.08454	-2.70249	-484.918	-70.746	miR-1827	114.459	106.697	miR-1283	-7.46761	-4.96735	miR-2278	3.85325	5.08701	miR-130a-5p	2.19806	2.34989
														miR-5000-5p	-22.6697	-2.11421	208.185	3.68833	miR-18b-5p	-2.69647	-8.66158	miR-1285-3p	-2.38823	-2.2735	miR-301a-5p	-2.87279	-5.254	miR-130b-5p	2.23322	2.43274
														miR-503-3p	-2.54786	-2.09632	4.9096	-2.63391	miR-1914-3p	-23.1488	-2649.59	miR-1287-5p	-2.05413	-3.0768	miR-301b-5p	-1533.41	-2.46309	miR-132-3p	2.54145	2.47312
														miR-545-5p	-3.81658	-2.5544	-3.28302	3.01331	miR-1915-5p	-2.10501	-957.437	miR-1288-3p	-28.1736	-5.68354	miR-302a-3p	-1130.14	-1130.14	miR-132-5p	5.66148	6.37728
														miR-548aq-5p	-12.9242	-4.06753	-81.653	3.55448	miR-195-3p	-2.16063	-6.94656	miR-1289	-10.1598	-2.34626	miR-302b-3p	523.715	829.739	miR-1323	320.316	621.576
														miR-548bc	-4709.61	-2.95702	208.185	9.77694	miR-1973	3.71225	14.0722	miR-1293	-10.5847	-10.5526	miR-3085-5p	-3.3032	-2420.59	miR-133a-5p	80.8291	373.346
														miR-548c-5p	-5.07267	-2.05185	-242.959	2.42637	miR-203b-5p	-2.86933	-2281.73	miR-1296-3p	-3.08112	-4.03582	miR-3124-3p	-81.653	-81.653	miR-133b	-279.984	-279.984
														miR-548h-3p	-25.2368	-2.08107	-81.653	2.63821	miR-204-3p	16.7496	-74.572	miR-1296-5p	-4.21025	-2.60513	miR-3140-5p	-81.653	-81.653	miR-137-5p	240.487	1490.38
														miR-548v	-16.4248	-2.03096	-81.653	2.20805	miR-205-5p	-2.09926	-2.49569	miR-1297	-139.774	-139.774	miR-3158-3p	-81.653	-81.653	miR-139-3p	7.27949	7.94898
														miR-548w	-3.01898	-2.69202	6.82617	3.55601	miR-206	-3.75612	-2134.59	miR-1298-5p	-3.90824	-15.5287	miR-3173-5p	105.543	208.185	miR-139-5p	2.06275	2.76615
														miR-550a-3p	-13.1913	-3.36871	10.1618	2.45838	miR-208a-3p	-295.288	-295.288	miR-1301-5p	-417.322	-417.322	miR-3176	-81.653	7.62439	miR-144-5p	2.27091	19.3123
														miR-551a	-1251.72	-2.79448	-4.47393	2.47524	miR-211-5p	3.05635	-74.572	miR-1302	-139.774	-2.01979	miR-3177-3p	-81.653	-81.653	miR-148a-5p	2.43616	3.55788
														miR-551b-5p	-3.68786	-2.27847	-81.653	125.115	miR-214-5p	-957.437	-3.00993	miR-1304-5p	-4.03102	-4.22479	miR-3184-3p	-6.10731	-2.53195	miR-149-3p	3.80852	4.14473
														miR-561-3p	-11.627	-3.54261	1036.92	2.69041	miR-215-3p	-74.572	-74.572	miR-1306-3p	-5.36266	-4.78954	miR-3194-3p	105.543	208.185	miR-152-5p	-2.0343	-489.222
														miR-5699-5p	-2.37794	-2.43009	-162.306	-2.48356	miR-216a-3p	-1031.01	-1031.01	miR-1307-5p	-2.83558	-2.9468	miR-3195	7.73549	-162.306	miR-1537-3p	2.27498	3.49334
														miR-589-5p	-4.68706	-2.2954	2.55918	2.01773	miR-216b-3p	7.66546	-148.144	miR-130a-5p	-2.40058	-2.48146	miR-320e	2196.4	4973.44	miR-1537-5p	3.42213	4.7276
														miR-597-3p	-13.8604	-3.96011	208.185	-2.34976	miR-217-3p	-883.865	-2.77864	miR-132-5p	-4.57312	-3.97848	miR-323b-3p	-323.612	-323.612	miR-1538	3.16257	4.18445
														miR-624-5p	-2.98811	-3.63291	208.185	3.707	miR-218-2-3p	2.46346	2.29512	miR-1343-3p	-3.38113	-2.31364	miR-338-3p	628.258	1451.29	miR-16-1-3p	2.21595	4.12668
														miR-625-5p	-3.35313	-2.11546	2.89557	2.19722	miR-219a-2-3p	9.23053	5.44719	miR-1343-5p	-2.21028	-2.29931	miR-342-5p	2.93582	2.20156	miR-16-2-3p	2.75151	4.22461
														miR-651-5p	-3.95017	-2.32875	7.62439	2.09772	miR-23c	-23.7916	-3.67557	miR-135a-5p	-5.68953	-2.62969	miR-34a-5p	2.45354	2.22452	miR-181b-2-3p	2.34406	2.74404
														miR-6513-5p	-2.17485	-2.95897	208.185	2.22419	miR-2467-3p	4.99841	-295.288	miR-137-5p	-5.60413	-2.63179	miR-34b-3p	210.086	415.37	miR-182-3p	2.24474	2.19743
														miR-6515-5p	-23.213	-4.29378	-81.653	4.1049	miR-296-3p	-2.91378	-3.12725	miR-140-5p	-2.25459	-2.83045	miR-34c-3p	-2.30199	5.12066	miR-1827	160.658	373.346
														miR-6742-5p	-221.716	-2.58755	-242.959	3.90663	miR-299-3p	3.69384	-3.45707	miR-142-3p	-2.73934	-2.25136	miR-3613-3p	-4.85725	-2.66748	miR-183-5p	2.51248	2.23827
														miR-7112-5p	-18.3358	-2.64801	208.185	-3.65225	miR-299-5p	-442.432	-442.432	miR-144-5p	-694.869	-5.05711	miR-3614-5p	-81.653	5.08701	miR-185-3p	2.13539	3.48475
														miR-7113-5p	-2.31606	-2.93592	622.555	-2.06011	miR-301a-3p	-2.56423	-6.40881	miR-145-5p	-9.7369	-4.85763	miR-3615	2.26771	2.67501	miR-185-5p	3.10794	4.04127
														miR-7974	-26.0349	-2.08889	-81.653	4.98155	miR-301a-5p	-2.80952	-9.04296	miR-1468-5p	-2.21445	-3.05167	miR-3617-5p	5.13358	2.54963	miR-187-5p	-6.62596	-10.6381
														miR-7977	-6.25214	-11.1662	-5.04114	10.0133	miR-301b-5p	3.07023	-148.144	miR-146a-3p	-5.44143	-2.04744	miR-3618	3.36428	3.58996	miR-1908-3p	240.487	869.807
														miR-8072	-2.00979	-6.09675	-242.959	497.461	miR-302a-3p	-295.288	-295.288	miR-146b-3p	-3.25887	-2.03285	miR-362-3p	-2.62602	-2.92907	miR-1913	5.38684	9.13521
														miR-873-5p	-5.09156	-2.34161	7.62439	5.99696	miR-302b-3p	-589.576	-589.576	miR-147b-3p	-2.71661	-2.42543	miR-3657	-3.83033	-404.265	miR-193b-3p	2.13237	3.01841
														miR-876-3p	-810.293	-2.53362	-162.306	-349.73	miR-3074-5p	-3.85696	-9.87504	miR-147b-5p	-2.54112	-2.20123	miR-3658	-162.306	-162.306	miR-19b-2-5p	2.85248	3.1602
														miR-876-5p	-11.7315	-3.02828	208.185	2.0275	miR-3085-5p	-1031.01	-1031.01	miR-148a-3p	-2.13326	-2.07554	miR-3661	2.341	2.23688	miR-202-5p	5.70038	5.31796
														miR-93-3p	-24.9067	-2.28861	-2.29777	2.73191	miR-3117-3p	-221.716	-221.716	miR-148b-3p	-2.36255	-2.32524	miR-3664-5p	-81.653	-81.653	miR-203a-5p	2.87561	2.26388
														miR-9985	37.0727	-3.7769	19.1538	-5.05388	miR-3120-3p	-3.55519	-810.293	miR-148b-5p	-2.0739	-2.25552	miR-371a-3p	-484.918	-484.918	miR-203b-3p	2.51371	2.13219
														miR-9986	-11.6112	-2.84139	208.185	2.89004	miR-3121-5p	-883.865	-8.28384	miR-151a-3p	-2.63178	-2.11711	miR-371a-5p	-323.612	-323.612	miR-206	-558.968	-558.968
																			miR-3126-3p	-1104.58	-1104.58	miR-153-3p	-2.23098	-4.65014	miR-375-5p	-968.836	-968.836	miR-21-3p	3.38816	4.12068
																			miR-3131	-5.56857	-29.6596	miR-153-5p	1156.91	819.427	miR-376a-5p	-3.30267	-2.28554	miR-211-5p	3.3993	-70.746
																			miR-3133	-11.6252	-2649.59	miR-1538	-9.77073	-4.87769	miR-377-5p	-1130.14	-1130.14	miR-2117	-140.492	-140.492
																			miR-3135a	-368.86	-368.86	miR-15a-3p	-3.36206	-2.5997	miR-378b	3.74271	2.56776	miR-212-3p	2.1876	2.31622
																			miR-3135b	3.58663	2.38813	miR-15a-5p	-2.04457	-2.00041	miR-378e	2.07128	3.07746	miR-215-3p	3.80184	4.13725
																			miR-3139	-1031.01	-9.66292	miR-15b-3p	-2.48346	-2.75295	miR-378g	2.05955	2.85005	miR-216b-5p	320.316	621.576
																			miR-3141	-810.293	-810.293	miR-15b-5p	-3.26015	-3.03421	miR-378i	-7.00615	-20.5163	miR-217-5p	4.56125	5.31796
																			miR-3144-3p	-442.432	-442.432	miR-16-1-3p	-8.34866	-2.74685	miR-3934-3p	2.5826	3.83568	miR-219a-2-3p	-3.19437	-768.206
																			miR-3150a-5p	-2.91378	-2.50298	miR-16-2-3p	-5.36533	-2.26611	miR-3934-5p	-162.306	-162.306	miR-219b-3p	2.28873	3.67685
																			miR-3152-3p	-883.865	-883.865	miR-16-5p	-2.20045	-2.02263	miR-3944-3p	105.543	415.37	miR-22-3p	3.37649	5.18788
																			miR-3152-5p	-13.5071	-1546.01	miR-17-3p	-2.72713	-2.91596	miR-3960	1882.77	829.739	miR-22-5p	2.77831	4.48427
																			miR-3158-3p	2.70684	-2.29557	miR-181a-2-3p	-2.19889	-2.22668	miR-410-5p	14.7231	3.52824	miR-221-3p	2.04819	4.36815
																			miR-3160-5p	-295.288	-295.288	miR-181b-3p	-5.08056	-3.12468	miR-411-3p	2.08774	2.0256	miR-221-5p	2.20723	2.42816
																			miR-3162-3p	-295.288	-295.288	miR-181d-3p	-4.58553	-18.1867	miR-4286	-5.56369	-2.8289	miR-2277-5p	4.36065	3.55677
																			miR-3163	-3.87799	-883.865	miR-1827	476.965	273.809	miR-4291	2823.66	208.185	miR-23a-5p	3.33698	4.67641
																			miR-3164	-221.716	-221.716	miR-1843	-2.19304	-3.63825	miR-431-5p	-565.571	-565.571	miR-24-1-5p	2.55617	3.61563
																			miR-3173-3p	-2208.16	-6.94189	miR-188-3p	-5.22916	-3.5468	miR-432-5p	-484.918	-484.918	miR-24-2-5p	2.54504	2.9672
																			miR-3175	-74.572	-74.572	miR-188-5p	-2.42728	-2.84601	miR-4435	-81.653	-81.653	miR-24-3p	2.08972	2.54299
																			miR-3176	-2.84681	-17.5365	miR-1908-3p	-46.8855	-2.97122	miR-4444	1464.6	1451.29	miR-2467-3p	-2023.63	-5.42027
																			miR-3177-5p	-3.15879	-2870.31	miR-190a-3p	-5.4606	-3.08551	miR-4454	4.99891	5.31455	miR-25-5p	4.10701	3.82904
																			miR-3182	3.38625	6.30684	miR-190a-5p	-2.17513	-2.2701	miR-4485-3p	2.57291	2.54963	miR-2682-5p	1437.92	993.922
																			miR-3183	-1987.45	-1987.45	miR-191-3p	-2.84038	-3.03848	miR-4492	-3.41326	-2501.24	miR-27a-5p	4.09565	5.76307
																			miR-3187-5p	-2.06454	-7.01389	miR-1910-3p	-5.48759	-3.78386	miR-4497	-8.626	-10.876	miR-28-5p	2.04511	2.47887
																			miR-3189-5p	-1766.73	-8.31813	miR-1910-5p	-2.32774	-2.66287	miR-449b-3p	-162.306	2.55918	miR-29a-3p	2.22045	2.67665
																			miR-3190-3p	-1325.3	-3.12725	miR-1914-3p	2.19547	-2.11237	miR-4508	-50.4448	-5324.1	miR-29b-1-5p	2.64878	2.7944
																			miR-3191-5p	-1546.01	-1546.01	miR-193a-3p	-2.33369	-2.15633	miR-4517	105.543	208.185	miR-29c-3p	2.09489	2.69415
																			miR-3193	-442.432	5.49698	miR-195-5p	-2.48258	-2.31117	miR-4520-5p	-81.653	-81.653	miR-301a-5p	2.70503	3.00403
																			miR-3195	568.296	5497.27	miR-196b-3p	68.995	205.607	miR-4524a-3p	-323.612	-323.612	miR-3064-5p	2.24477	4.55051
																			miR-3196	2.09186	21.4273	miR-1972	-2.70485	-2.36654	miR-4640-5p	-162.306	5.11219	miR-3074-3p	2.08075	2.588
																			miR-3198	-516.004	-2.42946	miR-199b-5p	68.995	2524.48	miR-4668-3p	314.629	208.185	miR-3074-5p	2.4211	4.38246
																			miR-3200-3p	-2.17563	-7.70001	miR-19a-3p	-2.26315	-2.10303	miR-4689	-81.653	-81.653	miR-30c-1-3p	2.33311	2.80163
																			miR-3200-5p	-2.18589	-5.86353	miR-19a-5p	-4.1548	-2.95902	miR-4707-3p	-81.653	2.54963	miR-30d-5p	2.21459	2.77483
																			miR-3201	-221.716	-221.716	miR-19b-1-5p	-3.56033	-2.59846	miR-4725-3p	-162.306	-162.306	miR-31-3p	2.02412	2.72562
																			miR-3202	568.296	423.79	miR-19b-2-5p	-972.417	-4.7295	miR-4766-3p	-81.653	-81.653	miR-3115	2.36198	2.31155
																			miR-320c	-2.24549	-6.21306	miR-19b-3p	-2.67373	-2.2933	miR-4789-5p	-242.959	-242.959	miR-3120-3p	5.65608	5.27727
																			miR-320e	-23.8916	-5445.33	miR-200b-5p	-5.1942	-2.2488	miR-4804-5p	105.543	415.37	miR-3121-3p	400.145	1614.5
																			miR-329-3p	-442.432	-442.432	miR-202-3p	-694.869	-694.869	miR-483-5p	-81.653	-81.653	miR-3121-5p	240.487	497.461
																			miR-3620-5p	1135.59	212.395	miR-203b-5p	-25.3864	-27.8366	miR-485-3p	-2.92978	4.05507	miR-3126-3p	80.8291	1118.04
																			miR-3622a-5p	-2.09423	-4.86634	miR-204-3p	-6.98495	-2.87096	miR-487a-3p	2.18732	2.59556	miR-3128	4.5528	-140.492
																			miR-363-5p	-74.572	-74.572	miR-20b-3p	-556.095	-556.095	miR-489-3p	-484.918	-484.918	miR-3131	-2.76301	-2.13357
																			miR-3648	3.74938	35.775	miR-20b-5p	-2.61217	-2.45684	miR-497-3p	105.543	208.185	miR-3132	-2.83662	-2.91903
																			miR-3679-3p	-8.71998	-4.6897	miR-21-5p	-2.3882	-2.51389	miR-497-5p	2.94538	3.21043	miR-3140-3p	2.79497	5.72652
																			miR-3682-5p	3.07724	-295.288	miR-210-3p	-2.14911	-2.19786	miR-498-5p	-81.653	-81.653	miR-3143	2.02633	2.20239
																			miR-3688-3p	-3.82945	-3.23021	miR-210-5p	-10.4367	-3.68715	miR-499b-3p	10.3119	5.11219	miR-3144-3p	6.86246	3.76609
																			miR-3688-5p	-295.288	-2.76753	miR-2114-3p	-21.2808	-14.1788	miR-5001-3p	-81.653	-81.653	miR-3144-5p	400.145	621.576
																			miR-369-3p	2.77106	-3.45707	miR-2114-5p	-3.23304	-2.29504	miR-532-3p	-2.2255	-2.29816	miR-3145-5p	4.18154	5.90831
																			miR-3690	-957.437	-2.25923	miR-214-3p	-3.0599	-8.70418	miR-539-5p	3.55665	8.32603	miR-3148	7.97862	2.36618
																			miR-374c-5p	-516.004	-516.004	miR-214-5p	2.68875	-278.548	miR-545-3p	2.59062	2.80034	miR-3150b-3p	-907.698	-907.698
																			miR-376c-5p	-221.716	-221.716	miR-216b-3p	-833.643	-12.0465	miR-548a-3p	-3.83033	-404.265	miR-3151-5p	-768.206	-768.206
																			miR-377-3p	-2.91519	-18.6269	miR-222-5p	-5.64279	-4.39268	miR-548aq-5p	-81.653	-81.653	miR-3158-3p	8.52243	4.52512
																			miR-378c	-5.534	-5.32435	miR-223-3p	-4.78936	-5.77926	miR-548b-3p	3.22672	3.83568	miR-3160-5p	80.8291	621.576
																			miR-378d	-3.93353	-3.17997	miR-224-3p	-3.76662	-2.8395	miR-548c-5p	-242.959	-242.959	miR-3163	2.85477	5.76639
																			miR-378j	-148.144	-148.144	miR-2276-5p	1360.9	1365.04	miR-548h-3p	3.85325	-81.653	miR-3164	-279.984	2.22004
																			miR-379-5p	3.19233	3.58912	miR-2355-5p	-8.15421	-4.47388	miR-548l	-81.653	2.54963	miR-3173-5p	3.92952	4.87195
																			miR-380-3p	-1104.58	-1104.58	miR-23a-3p	-2.03672	-2.56573	miR-548v	-81.653	-81.653	miR-3175	-140.492	-140.492
																			miR-3907	-883.865	-883.865	miR-23c	-2.85623	-6.46689	miR-548w	-2.30199	6.82617	miR-3179	9.87716	-210.238
																			miR-3910	-368.86	-368.86	miR-24-1-5p	-4.43343	-2.10831	miR-550a-3p	2.57291	10.1618	miR-3180-5p	80.8291	497.461
																			miR-3911	-3.10882	-1766.73	miR-25-3p	-3.09122	-2.81467	miR-550a-5p	4.30702	8.53168	miR-3183	-210.238	2.36618
																			miR-3913-3p	3177.86	1163.67	miR-2682-5p	-4.54886	-11.7699	miR-551b-5p	-81.653	-81.653	miR-3187-3p	-2.27567	-2.6783
																			miR-3918	-148.144	-148.144	miR-26a-1-3p	-6.17354	-3.15761	miR-556-5p	2.57291	-81.653	miR-3187-5p	-3.15775	-4.75524
																			miR-3934-5p	-2.24202	-6.26383	miR-26b-3p	-4.21108	-4.3467	miR-5684	-81.653	-81.653	miR-3189-5p	240.487	125.115
																			miR-3936	3.08077	-589.576	miR-26b-5p	-2.6052	-2.05653	miR-5699-5p	-162.306	-162.306	miR-3190-3p	-837.952	-3.36216
																			miR-3943	-1619.59	-1619.59	miR-27a-3p	-2.22221	-3.22783	miR-570-3p	314.629	208.185	miR-3193	-210.238	-210.238
																			miR-3960	114.459	5074.48	miR-27a-5p	-3.1889	-2.1618	miR-573	105.543	1658.48	miR-3200-5p	-3.24948	-2.41758
																			miR-409-3p	-14.7927	-2.28533	miR-27b-5p	-6.88114	-3.08512	miR-574-3p	2.24383	3.30786	miR-320e	-6.03069	-3.88042
																			miR-410-5p	-74.572	-74.572	miR-296-3p	-2.75975	-6.67369	miR-574-5p	2.80964	3.31253	miR-323a-3p	2.27091	7.03165
																			miR-411-3p	568.296	106.697	miR-296-5p	-2498.93	-2.15344	miR-576-5p	5.5979	5.12066	miR-323a-5p	-70.746	-70.746
																			miR-412-5p	227.918	423.79	miR-299-3p	136.99	1433.25	miR-579-5p	-81.653	5.08701	miR-33a-3p	2.37333	2.87502
																			miR-4288	-74.572	-74.572	miR-29b-3p	-2.4164	-2.42812	miR-580-3p	105.543	208.185	miR-340-5p	2.3791	3.5436
																			miR-4291	3.0749	5.24848	miR-29c-5p	-2.29029	-2.36063	miR-589-3p	5.13358	10.1618	miR-34c-3p	-210.238	3.54689
																			miR-4306	3.08281	2.56973	miR-301a-3p	-2.64123	-2.54075	miR-589-5p	2.5826	2.55918	miR-3529-3p	17.4124	14.8651
																			miR-4317	-221.716	-221.716	miR-301a-5p	-8.07797	-2.919	miR-597-5p	-162.306	-162.306	miR-3605-3p	2.30407	2.18918
																			miR-432-5p	-368.86	-368.86	miR-301b-3p	-2.48228	-2.47268	miR-6131	2.5826	2.55918	miR-3610	-5.21575	-837.952
																			miR-4420	-957.437	-957.437	miR-301b-5p	-1111.19	-1111.19	miR-624-5p	105.543	208.185	miR-3611	2.04637	2.5187
																			miR-4425	-2.71031	-7.98819	miR-3059-5p	-139.774	-139.774	miR-628-5p	2.54294	2.22049	miR-3618	559.804	869.807
																			miR-4426	454.837	6659.94	miR-3064-3p	-4.28116	-7.10667	miR-651-3p	-81.653	-81.653	miR-3622a-3p	320.316	2110.96
																			miR-4429	114.459	212.395	miR-3074-3p	-2.06068	-2.15923	miR-6515-5p	-81.653	-81.653	miR-3622a-5p	3.01487	4.52512
																			miR-4430	-810.293	-7.5943	miR-30a-3p	-3.76321	-4.21128	miR-652-5p	-4.2269	-4.16456	miR-3622b-3p	-419.476	-419.476
																			miR-4433a-5p	-74.572	-74.572	miR-30a-5p	-2.88281	-2.42509	miR-653-3p	837.344	208.185	miR-3651	2.47125	2.34605
																			miR-4442	795.215	318.092	miR-30b-3p	-2.4533	-2.31843	miR-654-3p	13.5325	14.0477	miR-3654	-1116.94	-1116.94
																			miR-4446-3p	-221.716	-221.716	miR-30b-5p	-3.8744	-2.49404	miR-655-5p	-2.30199	-242.959	miR-3657	2.07597	2.93419
																			miR-4449	1929.81	1692.16	miR-30c-5p	-2.55309	-2.33876	miR-6715a-3p	-81.653	-81.653	miR-365a-5p	3.279	3.48993
																			miR-4451	-368.86	-368.86	miR-30d-3p	-3.20336	-3.89602	miR-6721-5p	1046.43	208.185	miR-3677-5p	2.08419	3.6848
																			miR-4460	-368.86	-368.86	miR-30d-5p	-4.84774	-2.15052	miR-6724-5p	-646.224	-646.224	miR-3678-3p	-210.238	-210.238
																			miR-4470	-2.58679	-589.576	miR-30e-3p	-2.37333	-3.08317	miR-6742-5p	-242.959	-242.959	miR-3679-3p	-698.46	-5.58254
																			miR-4477b	-74.572	-74.572	miR-30e-5p	-2.33439	-2.0841	miR-676-3p	1569.15	622.555	miR-3680-3p	-140.492	2.65742
																			miR-4478	-368.86	-368.86	miR-3116	136.99	69.2022	miR-6815-5p	-162.306	-162.306	miR-3680-5p	3.2376	2.07355
																			miR-448	-442.432	-442.432	miR-3120-5p	-10.0713	-3.37961	miR-6820-5p	-162.306	3.83568	miR-3685	4.5528	-140.492
																			miR-4489	1475.97	423.79	miR-3124-3p	-4.95243	-4.32078	miR-6827-3p	-646.224	-646.224	miR-3688-5p	3.41638	9.72488
																			miR-4492	1135.59	24311.4	miR-3129-3p	-2.03587	-417.322	miR-6827-5p	-81.653	2.54963	miR-3689d	-279.984	2.66333
																			miR-4497	4.6101	238.367	miR-3133	-139.774	3.91073	miR-6851-3p	-81.653	-81.653	miR-3691-3p	3.3993	15.8035
																			miR-449b-3p	2.31174	-2.77864	miR-3135a	272.98	273.809	miR-708-3p	14.7894	6.96201	miR-3691-5p	4.57542	2.37162
																			miR-4504	-1325.3	-1325.3	miR-3137	-2.02586	-139.774	miR-708-5p	6.87355	6.71631	miR-3692-3p	320.316	745.692
																			miR-4508	6.89959	369.588	miR-3140-5p	-20.1281	-5.07193	miR-758-5p	-404.265	-404.265	miR-374a-3p	2.22399	3.7273
																			miR-4511	-7.42878	-7.97174	miR-3148	-4.07543	-1943.83	miR-760	3.22672	2.55918	miR-374b-3p	3.64643	3.5333
																			miR-4512	2.15849	-5.21051	miR-3152-5p	476.965	887.629	miR-766-3p	5.80316	6.3887	miR-374c-5p	559.804	1738.61
																			miR-4520-5p	-589.576	-589.576	miR-3155a	544.96	205.607	miR-766-5p	105.543	208.185	miR-375-3p	2.07831	2.01574
																			miR-4525	-5.81478	-6.23978	miR-3157-5p	-3.41878	-3.49927	miR-767-3p	5.15905	2.55918	miR-375-5p	8.73804	2.95653
																			miR-4526	-4.50819	-516.004	miR-3162-5p	-833.643	-833.643	miR-7704	2.37354	2.56561	miR-376a-3p	7.91286	14.0492
																			miR-4637	-3.23239	-736.72	miR-3164	-3.60795	-4.25013	miR-7706	-81.653	-81.653	miR-377-3p	80.8291	125.115
																			miR-4638-5p	-368.86	-368.86	miR-3173-3p	-6.40304	-3054.03	miR-7854-3p	-81.653	-81.653	miR-378d	-2.00462	2.51935
																			miR-4640-3p	2.15587	-368.86	miR-3175	3.26103	-417.322	miR-7974	-81.653	-81.653	miR-378j	400.145	125.115
																			miR-4640-5p	-3.31201	-31.7282	miR-3176	-2.89076	-2.42704	miR-7976	-2.30819	-2.32927	miR-379-3p	80.8291	125.115
																			miR-4641	4.61662	-368.86	miR-3177-5p	4.56449	3.27096	miR-7977	5.77852	-5.04114	miR-381-3p	2.28453	2.66333
																			miR-4645-5p	-2.37561	-7.62535	miR-3180-5p	476.965	137.404	miR-8485	2.70228	-3.65667	miR-3912-3p	2.52025	2.37261
																			miR-4648	-148.144	-148.144	miR-3189-5p	-556.095	-556.095	miR-876-3p	-162.306	-162.306	miR-3912-5p	2.9609	2.5136
																			miR-4654	-2.59144	-16.5583	miR-3191-5p	612.955	273.809	miR-877-3p	-81.653	2.54963	miR-3913-3p	8.67878	3.24314
																			miR-4655-5p	-5.7374	-4.31245	miR-3194-3p	-3.17409	-3.31158	miR-885-5p	7.69425	17.7739	miR-3927-5p	240.487	373.346
																			miR-4659a-3p	-3.36774	-3.0131	miR-3198	11.6823	4.88662	miR-889-5p	8.17675	4.6532	miR-3928-3p	-2.17462	2.26609
																			miR-4664-5p	-4.58656	-6.39867	miR-32-3p	-5.14951	-2.08315	miR-93-3p	-2.5617	-2.29777	miR-3928-5p	5.32067	2.95653
																			miR-4667-3p	-148.144	-148.144	miR-32-5p	-2.7567	-2.22175	miR-937-5p	-81.653	-81.653	miR-3929	9.83484	5.09741
																			miR-4667-5p	-736.72	-3.46864	miR-3200-3p	-2.45528	-2.1091	miR-942-5p	3.87083	11.4947	miR-3940-5p	-5.52394	-3.55556
																			miR-4668-3p	-2.23233	-2281.73	miR-3202	-278.548	-278.548	miR-9899	-162.306	-162.306	miR-3960	-907.698	-7.2549
																			miR-4670-3p	-589.576	-589.576	miR-320c	-2.14029	-2.41858	miR-9903	105.543	829.739	miR-409-5p	-70.746	-70.746
																			miR-4671-3p	2.40244	-9.94868	miR-320d	-17.7256	-20.4877	miR-9985	19.3295	19.1538	miR-410-3p	-140.492	-140.492
																			miR-4672	-148.144	-148.144	miR-320e	-8.29269	-61.6152	miR-99a-3p	7.7563	3.20422	miR-411-5p	2.66668	4.14473
																			miR-4674	-957.437	-3.00993	miR-324-3p	-3.62993	-2.51652				miR-422a	-3.77441	-907.698
																			miR-4676-5p	11.7743	5.24848	miR-326	-4.84424	-2.05162				miR-423-5p	2.20298	4.20224
																			miR-4680-3p	3.07023	-148.144	miR-328-3p	-2.75259	-2.71007				miR-424-3p	5.42879	6.9454
																			miR-4681	-295.288	-295.288	miR-335-3p	-3.12194	-2.65253				miR-424-5p	2.10967	3.04996
																			miR-4682	-368.86	-368.86	miR-335-5p	-5.11359	-2.13576				miR-4291	13.5548	10.5404
																			miR-4685-3p	-2.52024	-2.2137	miR-338-3p	476.965	137.404				miR-4306	479.974	2979.77
																			miR-4690-3p	-442.432	-442.432	miR-339-3p	-2.49748	-2.36231				miR-4421	-3.48439	-837.952
																			miR-4699-3p	-516.004	-516.004	miR-339-5p	-2.79681	-2.04109				miR-4422	2.06644	2.24073
																			miR-4701-5p	454.837	318.092	miR-33a-3p	-3.02953	-2.9534				miR-4425	5.52127	3.25708
																			miR-4705	-148.144	-148.144	miR-33a-5p	-2.75096	-3.54729				miR-4433b-3p	-140.492	-140.492
																			miR-4706	454.837	846.58	miR-33b-5p	-2.81196	-3.34377				miR-4433b-5p	-70.746	3.52289
																			miR-4709-5p	-148.144	-148.144	miR-34b-5p	-2.02586	-139.774				miR-4436b-3p	320.316	373.346
																			miR-4710	2.26068	-5.2006	miR-34c-3p	204.985	546.618				miR-4442	-70.746	-70.746
																			miR-4717-3p	-9.60596	-8.83934	miR-34c-5p	-3.05839	-4.35314				miR-4443	2.07548	3.22674
																			miR-4717-5p	4652.83	635.185	miR-3610	884.934	205.607				miR-4455	23.7103	8.78602
																			miR-4723-3p	-589.576	-589.576	miR-3614-3p	-5.94669	-17.7426				miR-4457	160.658	249.231
																			miR-4726-3p	-74.572	2.84818	miR-3614-5p	-3.83113	-6.92997				miR-4469	-628.714	-628.714
																			miR-4727-5p	13.7067	-74.572	miR-3617-5p	-2.54866	-2.48685				miR-4474-3p	2.93123	2.33444
																			miR-4731-3p	-2.52024	-24.1432	miR-3619-5p	-4.87609	-2.1714				miR-448	2.40158	11.1964
																			miR-4731-5p	-2.18019	-2723.17	miR-362-3p	-3.70556	-2.19596				miR-4482-5p	2.668	2.56794
																			miR-4734	-589.576	-589.576	miR-3622a-3p	748.944	205.607				miR-4484	3.64274	8.01901
																			miR-4740-3p	-442.432	-442.432	miR-3622b-3p	-694.869	-694.869				miR-4485-3p	-2.82752	-2.07664
																			miR-4740-5p	-221.716	-221.716	miR-365b-5p	-2.10626	-4.06667				miR-4507	-279.984	7.98286
																			miR-4742-5p	-2.86933	-2281.73	miR-3663-3p	-417.322	-417.322				miR-450a-1-3p	2.51787	2.43186
																			miR-4747-3p	-736.72	-736.72	miR-3664-3p	-3.83932	-3.42506				miR-450a-2-3p	2.96311	4.47971
																			miR-4747-5p	-3.45117	-3.70381	miR-3675-3p	136.99	751.224				miR-450a-5p	2.5478	2.56889
																			miR-4748	-23.7916	-5.14302	miR-3677-3p	-2.88802	-3.16596				miR-4510	6.20615	4.20477
																			miR-4749-5p	-883.865	-883.865	miR-3677-5p	-4.02209	-4.39167				miR-4511	479.974	497.461
																			miR-4750-5p	5.64403	-442.432	miR-3678-3p	2.43947	-139.774				miR-451a	2.18938	2.46771
																			miR-4754	1022.13	1269.37	miR-3681-3p	-4.48666	-13.393				miR-4521	2.96875	2.56901
																			miR-4757-5p	-295.288	-295.288	miR-3681-5p	-15.2966	-5.86807				miR-4522	-698.46	-698.46
																			miR-4758-3p	-2.94592	-8.68261	miR-3682-5p	204.985	478.416				miR-4523	559.804	869.807
																			miR-4758-5p	-1913.87	-9.01092	miR-3685	-11.1505	-1527.51				miR-4526	2.56965	4.8798
																			miR-4761-3p	-2.49926	-9.35731	miR-3688-3p	4.52587	-8.0358				miR-4530	-279.984	-279.984
																			miR-4761-5p	3.08116	-663.148	miR-3688-5p	-833.643	-2.03222				miR-454-5p	2.23349	2.49642
																			miR-4766-5p	-3.5608	-1619.59	miR-369-3p	-3.05386	-2.03222				miR-4637	-2.61099	-419.476
																			miR-4774-3p	-148.144	-148.144	miR-369-5p	-6.10781	-4.35314				miR-4645-5p	10.1696	33.3473
																			miR-4779	681.755	1586.46	miR-3690	-5.15879	-5.14313				miR-4654	3.42501	4.43651
																			miR-4781-5p	-6.43653	-736.72	miR-3691-3p	-12.0827	-3.04462				miR-4655-3p	-2.18053	-2.80247
																			miR-4783-3p	-295.288	-295.288	miR-3692-3p	-833.643	-833.643				miR-4655-5p	4.28037	5.76639
																			miR-4783-5p	-148.144	-148.144	miR-374c-5p	-3.82504	-45.4558				miR-4661-3p	-140.492	-140.492
																			miR-4786-5p	6.0993	-74.572	miR-378a-3p	-2.28909	-2.49176				miR-4662b	-140.492	-140.492
																			miR-4787-5p	-295.288	-295.288	miR-378d	2.13205	-2.65726				miR-4667-3p	320.316	621.576
																			miR-4793-3p	-2.3736	-2.54735	miR-378e	22.9495	2.45208				miR-4668-3p	3.21711	2.22332
																			miR-4793-5p	2.64209	-9.66292	miR-378f	-19.006	-34.2767				miR-4672	-140.492	-140.492
																			miR-4799-5p	-3.14101	-3.65224	miR-378g	-2.14792	-4.06723				miR-4673	-489.222	-3.91017
																			miR-4800-5p	-442.432	-442.432	miR-378h	-4.0706	-16.0572				miR-4674	-768.206	-768.206
																			miR-4802-3p	2.69588	-589.576	miR-379-3p	-4.03722	-4.02513				miR-4676-3p	320.316	125.115
																			miR-485-5p	-368.86	-368.86	miR-381-5p	-2.03335	-2.02721				miR-4676-5p	-2.83376	-907.698
																			miR-488-3p	-589.576	-589.576	miR-3907	544.96	137.404				miR-4677-3p	3.37758	7.19863
																			miR-489-3p	-5.0395	-6.08454	miR-3911	136.99	410.213				miR-4685-3p	3.07924	2.32562
																			miR-494-3p	-8.36487	-957.437	miR-3912-3p	-2.26214	-2.28277				miR-4690-3p	3.42213	11.8119
																			miR-498-5p	-74.572	-74.572	miR-3912-5p	-3.96402	-5.3192				miR-4691-3p	-4.06443	-7.81235
																			miR-499a-3p	-2.68429	-10.0501	miR-3917	884.934	2251.67				miR-4694-3p	-279.984	-279.984
																			miR-5000-3p	-442.432	-442.432	miR-3925-5p	-833.643	-833.643				miR-4706	2.05921	-1047.19
																			miR-5002-5p	-2.26677	-3.24122	miR-3928-5p	612.955	410.213				miR-4712-3p	80.8291	497.461
																			miR-5003-5p	-736.72	-736.72	miR-3929	-3.04637	-2.02971				miR-4714-5p	2.03314	-628.714
																			miR-5006-3p	-11.6407	-3973.89	miR-3934-3p	-2.53068	-2.27708				miR-4717-3p	3.42501	7.09627
																			miR-5006-5p	-589.576	-5.52568	miR-3934-5p	-2.50528	-3.29228				miR-4717-5p	-15.5443	2.96432
																			miR-5008-5p	3.08367	-2.23651	miR-3935	-10.8368	-2.95702				miR-4722-3p	-279.984	-2.23781
																			miR-5009-5p	-368.86	-368.86	miR-3938	-4.39204	-2.47614				miR-4723-5p	1278.27	2483.31
																			miR-503-5p	-2.11399	-5.16534	miR-3939	-4.79529	-5.41196				miR-4724-3p	-558.968	-558.968
																			miR-507	-221.716	-221.716	miR-3940-3p	3.09972	-2.4568				miR-4727-3p	-70.746	-70.746
																			miR-508-3p	-2208.16	-5.21051	miR-3940-5p	-2.00177	-3.30493				miR-4728-5p	18.0684	3.52289
																			miR-5088-3p	3.05635	-74.572	miR-410-3p	-139.774	2.44689				miR-4734	-11.6049	-2.04268
																			miR-509-3-5p	-368.86	-368.86	miR-412-5p	-3.38986	-2.03172				miR-4738-5p	-140.492	-140.492
																			miR-509-3p	-295.288	-2.76753	miR-424-3p	-2.06699	-2.12691				miR-4743-3p	2.28453	-279.984
																			miR-5091	-148.144	-148.144	miR-424-5p	-2.78578	-3.10898				miR-4747-3p	160.658	249.231
																			miR-5094	-2134.59	-2134.59	miR-425-3p	-2.52864	-3.50499				miR-4747-5p	-210.238	4.7276
																			miR-511-3p	-1546.01	-1546.01	miR-425-5p	-2.2818	-2.05732				miR-4753-3p	2.85477	2.66333
																			miR-511-5p	-295.288	-295.288	miR-4284	12.0862	4.54639				miR-4758-3p	2.69449	2.63984
																			miR-514a-3p	-883.865	-883.865	miR-4286	-3.96498	-5.8028				miR-4762-3p	-558.968	-558.968
																			miR-515-3p	4.60197	2.14718	miR-4291	-9.15427	-12.1539				miR-4762-5p	1437.92	2110.96
																			miR-516a-5p	-3.8822	-1325.3	miR-4306	-4.83085	-13.0552				miR-4766-3p	12.5489	8.86945
																			miR-517a-3p	-295.288	-295.288	miR-4317	-417.322	-417.322				miR-4766-5p	10.2349	5.30771
																			miR-5187-5p	-4.31809	-6.94656	miR-4420	-10.1598	-10.1291				miR-4767	2.44968	2.28534
																			miR-5188	5.36785	-148.144	miR-4421	-2.04014	-38.1159				miR-4768-5p	2.44037	-1047.19
																			miR-5189-3p	5.08355	-736.72	miR-4422	-3.82158	-3.80999				miR-4769-3p	2.27091	-70.746
																			miR-5189-5p	-2.18719	-3.12893	miR-4425	-139.774	-139.774				miR-4774-5p	320.316	373.346
																			miR-5191	-221.716	-221.716	miR-4427	-2.0384	-833.643				miR-4775	2.67226	2.35144
																			miR-5193	-74.572	-74.572	miR-4428	-6.04858	-417.322				miR-4778-3p	-210.238	-210.238
																			miR-519a-5p	-74.572	-74.572	miR-4429	-4.03722	-4.02513				miR-4779	479.974	373.346
																			miR-519b-3p	-221.716	-221.716	miR-4430	-1527.51	-1527.51				miR-4780	3.13989	3.54992
																			miR-519d-3p	-221.716	-221.716	miR-4436b-5p	-417.322	-417.322				miR-4781-3p	-210.238	-210.238
																			miR-520b-5p	-442.432	-442.432	miR-4443	-4.61758	-5.64257				miR-4782-5p	400.145	497.461
																			miR-520c-3p	-74.572	-74.572	miR-4449	18.3426	13.0021				miR-4786-5p	18.7581	2.65742
																			miR-520g-3p	2.15587	-368.86	miR-4451	-556.095	-556.095				miR-4787-5p	1677.41	373.346
																			miR-521	2.05381	-442.432	miR-4453	-694.869	-694.869				miR-4789-3p	2.0021	4.00126
																			miR-526b-3p	-295.288	-295.288	miR-4455	-7.13829	-8.53855				miR-4790-3p	-140.492	2.65742
																			miR-527	-1472.44	-4.62897	miR-4458	-5.66675	-7.62542				miR-4791	2.11645	3.82666
																			miR-543	-10.936	-1251.72	miR-4460	-833.643	-833.643				miR-4795-3p	320.316	621.576
																			miR-544a	-74.572	-74.572	miR-4466	3.3899	-2.03413				miR-4797-3p	-70.746	-70.746
																			miR-548ac	-2.26399	-516.004	miR-4470	-5.09962	-4.86322				miR-4798-3p	18.7581	2.65742
																			miR-548ae-3p	3.0749	-221.716	miR-4477b	-972.417	-972.417				miR-4800-3p	-140.492	-140.492
																			miR-548ag	-589.576	-589.576	miR-4479	-4.4286	-6.89837				miR-4802-5p	2.64323	2.8737
																			miR-548am-3p	2.69588	-2.77585	miR-4484	-6.2885	-6.86832				miR-4804-3p	479.974	373.346
																			miR-548ar-3p	-2.14408	-3164.6	miR-4485-5p	-3.34217	-2.58331				miR-489-3p	-70.746	-70.746
																			miR-548as-5p	-663.148	-663.148	miR-4492	476.965	137.404				miR-491-3p	2.06004	2.26084
																			miR-548at-3p	2.88833	-589.576	miR-4497	-3609.12	-7.5439				miR-496	-70.746	-70.746
																			miR-548aw	-3.24128	-18.2309	miR-449a	-2.02695	-3.69568				miR-4999-3p	3.0027	3.33453
																			miR-548b-5p	-4.84639	-3.47252	miR-4501	-76.4463	-5274.41				miR-4999-5p	2.72745	2.32562
																			miR-548c-3p	-2.77681	-2208.16	miR-4502	-2.03789	2.16076				miR-499b-3p	-2.0343	4.31493
																			miR-548d-3p	-2.05539	-14.0277	miR-4504	-7.09846	-972.417				miR-499b-5p	5.06048	5.58342
																			miR-548f-3p	2.76202	-4.16888	miR-4508	-556.095	-2.70466				miR-5000-5p	2.65147	3.68833
																			miR-548p	-148.144	-148.144	miR-450a-5p	-2.16584	-2.39775				miR-5003-5p	3.42935	5.99696
																			miR-548s	3.2761	-2355.31	miR-4510	-2.6187	-3.78201				miR-5010-3p	2.43124	2.64283
																			miR-549a-5p	9.96307	-148.144	miR-4518	-139.774	-139.774				miR-5010-5p	7.38862	6.15423
																			miR-551a	-5.49198	-1251.72	miR-4523	-556.095	-556.095				miR-503-5p	3.23906	3.15773
																			miR-5588-3p	-148.144	-148.144	miR-454-5p	-5.41859	-2.62343				miR-507	7.39386	-140.492
																			miR-564	-74.572	-74.572	miR-455-3p	-3.31528	-3.08172				miR-5088-3p	2.56965	2.22004
																			miR-5687	-148.144	-148.144	miR-4632-3p	136.99	69.2022				miR-509-3-5p	80.8291	125.115
																			miR-5692c	-74.572	-74.572	miR-4639-5p	-278.548	-278.548				miR-512-5p	3.41638	4.42428
																			miR-5695	2.35284	-1398.87	miR-4640-3p	-139.774	-139.774				miR-515-3p	4.37944	7.10354
																			miR-5696	-368.86	-368.86	miR-4640-5p	-6.11031	-2.81529				miR-516b-5p	7.07889	4.26152
																			miR-5697	-810.293	-810.293	miR-4647	3.89887	7.8143				miR-518c-3p	-210.238	2.36618
																			miR-5698	568.296	952.277	miR-4648	204.985	478.416				miR-518f-3p	-3.92246	-5.04123
																			miR-5699-3p	-2.16035	-2208.16	miR-4654	2.13428	-2.18992				miR-519c-3p	-140.492	4.42428
																			miR-5702	-148.144	2.14718	miR-4658	-972.417	-14.0518				miR-519d-3p	3.98459	4.42428
																			miR-5703	-516.004	-516.004	miR-4662a-3p	-278.548	-278.548				miR-520d-3p	-140.492	-140.492
																			miR-580-5p	-368.86	-368.86	miR-4663	2.54561	-694.869				miR-520d-5p	2.85698	3.84884
																			miR-581	-736.72	-3.46864	miR-4664-5p	-2.03985	-2.37219				miR-525-5p	160.658	125.115
																			miR-587	-221.716	-221.716	miR-4667-3p	476.965	478.416				miR-526a-5p	1198.44	249.231
																			miR-598-5p	2.86279	-3.64807	miR-4667-5p	-139.774	-2.01979				miR-526b-3p	-2.61099	-419.476
																			miR-600	-148.144	7.14152	miR-4668-3p	-1249.96	-3.04711				miR-526b-5p	160.658	373.346
																			miR-602	-3.05437	-7.63576	miR-4671-3p	-3.37124	-4.41686				miR-542-3p	2.39412	2.88374
																			miR-609	-6.78318	-1546.01	miR-4672	-1527.51	-1527.51				miR-544a	-70.746	3.52289
																			miR-612	454.837	318.092	miR-4673	-417.322	-417.322				miR-548a-5p	2.15643	2.59997
																			miR-6125	2.69301	-295.288	miR-4677-3p	-4.01312	-3.28857				miR-548ab	-140.492	5.30771
																			miR-6131	-368.86	-368.86	miR-4677-5p	-2.37402	-3.90897				miR-548ah-3p	80.8291	621.576
																			miR-618	-589.576	-589.576	miR-4682	-9.1245	-2.28673				miR-548ah-5p	2.07963	3.55573
																			miR-624-3p	2.55459	-5.82382	miR-4683	-2.42936	-3.05151				miR-548am-3p	-2.17686	-349.73
																			miR-642b-3p	4.61662	-368.86	miR-4684-3p	-2.21053	-2.03435				miR-548an	240.487	125.115
																			miR-642b-5p	2.36113	-7.41455	miR-4684-5p	-1388.74	-2.90279				miR-548ao-3p	7.91286	10.5404
																			miR-6501-3p	-2134.59	-3.36058	miR-4685-3p	-60.9345	-7.9576				miR-548ao-5p	2.92195	5.13428
																			miR-6511b-3p	-2.05623	-8.57681	miR-4688	2.02881	-3.55144				miR-548ar-3p	15.3488	17.6758
																			miR-6511b-5p	-4.0881	-6033.91	miR-4690-3p	-2637.7	-2637.7				miR-548at-3p	639.633	373.346
																			miR-654-3p	3.58663	-221.716	miR-4691-3p	-972.417	-2.84323				miR-548au-3p	1038.78	1490.38
																			miR-659-3p	-4.0318	-3.54141	miR-4691-5p	-417.322	-417.322				miR-548ax	5.65608	-70.746
																			miR-664a-5p	-2.5459	-8.07747	miR-4694-5p	-5.42084	-1111.19				miR-548ay-3p	160.658	497.461
																			miR-664b-3p	-2.10638	-24.2547	miR-4697-3p	-417.322	-417.322				miR-548az-3p	5.65608	5.27727
																			miR-670-3p	-148.144	-148.144	miR-4700-5p	476.965	273.809				miR-548bc	3.52607	9.77694
																			miR-6715a-3p	-295.288	-295.288	miR-4705	-2.03587	-417.322				miR-548c-3p	4.18154	2.95653
																			miR-6715b-3p	-368.86	-368.86	miR-4706	5.01495	2.94527				miR-548d-5p	2.31632	3.20184
																			miR-6716-5p	-221.716	-221.716	miR-4707-3p	-4.06296	-2.97323				miR-548e-3p	2.24005	4.5424
																			miR-6720-5p	-4.22775	-20.8443	miR-4707-5p	-2.68381	-3.72029				miR-548f-3p	6.78447	98.2593
																			miR-6726-5p	-516.004	-516.004	miR-4716-3p	-833.643	-833.643				miR-548f-5p	2.39415	2.80195
																			miR-6727-5p	-810.293	-810.293	miR-4720-5p	-139.774	-139.774				miR-548h-3p	2.13099	2.63821
																			miR-6732-5p	-148.144	-148.144	miR-4723-3p	-556.095	-556.095				miR-548h-5p	18.1899	7.07458
																			miR-6735-3p	-516.004	-516.004	miR-4725-5p	544.96	1092.24				miR-548i	80.8291	125.115
																			miR-6737-3p	454.837	106.697	miR-4726-3p	204.985	205.607				miR-548j-3p	-2.60102	7.08902
																			miR-6737-5p	-221.716	6.67865	miR-4726-5p	-7.57604	-3.69001				miR-548k	2.2447	2.01952
																			miR-6738-5p	-516.004	-516.004	miR-4727-5p	-556.095	-556.095				miR-548p	-210.238	2.36618
																			miR-6740-5p	-1325.3	-1325.3	miR-4728-3p	-9.50356	-3.16339				miR-548t-3p	2.27058	2.9179
																			miR-6741-3p	-4.52359	-1031.01	miR-4731-5p	-1388.74	-10.1069				miR-548w	3.81187	3.55601
																			miR-6741-5p	-4341.75	-6.83542	miR-4734	-972.417	-972.417				miR-549a-5p	400.145	621.576
																			miR-6742-5p	3.0749	-221.716	miR-4738-3p	-1527.51	-1527.51				miR-550b-2-5p	4.36893	5.16657
																			miR-6743-3p	-16.721	-17.9374	miR-4742-3p	-4.75913	-3.88259				miR-551b-5p	240.487	125.115
																			miR-6743-5p	4.60197	-148.144	miR-4743-5p	-417.322	-417.322				miR-5579-5p	-70.746	-70.746
																			miR-6745	-295.288	-295.288	miR-4745-5p	-6.11865	-3.05128				miR-5581-3p	2.75182	3.21935
																			miR-6746-3p	2.05144	-2.07799	miR-4747-5p	-3.67108	-7.83397				miR-5582-5p	5.32067	8.86009
																			miR-6747-3p	-9.04278	-9.70371	miR-4749-3p	-1805.06	-13.1368				miR-5585-3p	-2.44272	4.19134
																			miR-6747-5p	-1178.15	-1178.15	miR-4753-5p	816.939	478.416				miR-5585-5p	-419.476	-419.476
																			miR-6748-3p	-3.22263	-368.86	miR-4757-3p	-694.869	-694.869				miR-5587-3p	-140.492	-140.492
																			miR-6753-3p	-3458.89	-32.4177	miR-4758-3p	-14.6395	-8.45449				miR-5587-5p	9.11775	17.7154
																			miR-6754-3p	-74.572	-74.572	miR-4758-5p	-7.1208	-2.84593				miR-5588-3p	320.316	373.346
																			miR-6757-3p	-442.432	2.39127	miR-4761-5p	-417.322	-2.02971				miR-5697	-698.46	-698.46
																			miR-6757-5p	-3.36774	-3.61458	miR-4762-3p	-833.643	-833.643				miR-5698	400.145	497.461
																			miR-6758-3p	-148.144	-148.144	miR-4762-5p	-2.03587	-6.03047				miR-5699-3p	1118.61	497.461
																			miR-676-5p	-442.432	-442.432	miR-4766-3p	-16.1054	-2.32265				miR-5706	-70.746	-70.746
																			miR-6761-5p	4.22994	-295.288	miR-4766-5p	476.965	342.011				miR-574-5p	2.21876	2.60215
																			miR-6762-3p	-295.288	-295.288	miR-4767	-2.03992	-6.0893				miR-576-3p	3.98615	4.82019
																			miR-6762-5p	-295.288	4.65669	miR-4768-3p	-417.322	-417.322				miR-576-5p	2.36481	3.56547
																			miR-6763-3p	-74.572	-74.572	miR-4774-5p	-4.06685	-833.643				miR-579-3p	2.00073	3.21839
																			miR-6766-5p	-810.293	-810.293	miR-4775	-3.06104	-3.8145				miR-581	2.27996	-140.492
																			miR-6768-5p	-2.23293	-42.7608	miR-4779	476.965	342.011				miR-582-3p	5.62969	4.92361
																			miR-6769a-5p	2.42062	-516.004	miR-4781-3p	-278.548	-278.548				miR-585-3p	-4.1402	-10.5996
																			miR-6769b-5p	-148.144	-148.144	miR-4781-5p	4.15338	-4.02513				miR-586	-6.91544	-4.46763
																			miR-6770-5p	-2.24721	-3826.75	miR-4786-3p	-2.4996	-2.26554				miR-597-3p	-3.18923	-2.34976
																			miR-6771-5p	3.58663	-221.716	miR-4787-3p	-4.40484	-3.07794				miR-598-3p	2.32884	3.74317
																			miR-6772-3p	4.22994	-295.288	miR-4788	-2.24321	-2.2364				miR-600	-558.968	-558.968
																			miR-6778-5p	-221.716	-221.716	miR-4789-5p	-6.09784	-9.09698				miR-610	4.89731	-489.222
																			miR-6779-5p	-3.23729	-3.47446	miR-4791	-3.15709	-2.05967				miR-611	160.658	1614.5
																			miR-6780b-3p	-1472.44	-1472.44	miR-4793-5p	1224.91	1024.03				miR-6125	559.804	1118.04
																			miR-6781-3p	2.60811	-957.437	miR-4797-3p	-44.2645	-7.44497				miR-614	-1047.19	-1047.19
																			miR-6782-3p	-148.144	-148.144	miR-4797-5p	-2.89882	-3.4314				miR-616-3p	1038.78	2110.96
																			miR-6783-3p	-6.13758	-1398.87	miR-4798-3p	-3.38986	-3.37961				miR-624-3p	3.78281	9.16243
																			miR-6791-3p	-74.572	-74.572	miR-4799-3p	-139.774	2.44689				miR-624-5p	3.48636	3.707
																			miR-6791-5p	-1104.58	-1104.58	miR-4800-3p	-278.548	-278.548				miR-625-5p	2.236	2.19722
																			miR-6794-3p	-368.86	-368.86	miR-4802-3p	2.1373	-3.19286				miR-627-3p	2.07963	7.75642
																			miR-6797-3p	-221.716	-221.716	miR-4804-3p	-4.07285	-2.5406				miR-632	1198.44	869.807
																			miR-6798-3p	-74.572	-74.572	miR-483-3p	-6.87738	-2.03418				miR-641	3.19167	2.16503
																			miR-6798-5p	-516.004	-516.004	miR-485-5p	-278.548	-278.548				miR-642a-5p	4.09402	3.83498
																			miR-6799-5p	-957.437	-957.437	miR-486-3p	-2.2009	-3.68893				miR-6501-3p	-140.492	-140.492
																			miR-6801-3p	-810.293	-810.293	miR-487b-3p	-3.66586	-2.28673				miR-6505-5p	3.34954	4.19134
																			miR-6801-5p	-736.72	-736.72	miR-488-3p	-8.26048	-2.74647				miR-6508-3p	2.28545	-349.73
																			miR-6802-3p	2.30436	-148.144	miR-489-3p	-2.04077	-2.70249				miR-6509-3p	7.13157	3.54992
																			miR-6804-3p	-221.716	-221.716	miR-491-5p	-2.37023	-2.40785				miR-6509-5p	7.97862	16.5347
																			miR-6804-5p	-2.46323	-6.60376	miR-495-3p	340.975	137.404				miR-651-3p	2.94185	2.20241
																			miR-6805-5p	-2.37705	-3.15156	miR-496	-139.774	2.44689				miR-6512-3p	-489.222	-489.222
																			miR-6806-5p	-589.576	-589.576	miR-499b-3p	-12.0827	-3.04462				miR-6513-5p	2.43195	2.22419
																			miR-6808-3p	-221.716	2.86486	miR-5000-5p	-2.07989	-2.11421				miR-6515-3p	479.974	373.346
																			miR-6810-5p	-368.86	2.58167	miR-5002-5p	-139.774	2.93484				miR-6515-5p	2.06844	4.1049
																			miR-6811-5p	-221.716	-221.716	miR-5003-3p	-4.07435	-3.48293				miR-6529-3p	2.27996	-140.492
																			miR-6813-5p	-2.82811	-3532.46	miR-5006-3p	-2.62237	-2.15344				miR-658	-70.746	-70.746
																			miR-6814-3p	-148.144	-148.144	miR-5009-5p	136.99	205.607				miR-659-5p	-5.11366	-6.57637
																			miR-6814-5p	-4.50819	-2.42946	miR-503-5p	-2.39508	-2.71323				miR-663a	-5441.19	-7.29684
																			miR-6817-5p	-1178.15	-1178.15	miR-505-3p	-2.63879	-2.1699				miR-663b	-4.30367	-2.52028
																			miR-6819-3p	-1693.16	-15.8688	miR-508-3p	-3.67108	-9.13645				miR-664b-3p	3.56493	3.07791
																			miR-6819-5p	-883.865	-2.08562	miR-5088-3p	612.955	137.404				miR-670-3p	160.658	497.461
																			miR-6822-5p	-368.86	-368.86	miR-5089-3p	-694.869	-694.869				miR-671-3p	3.32115	7.13942
																			miR-6823-5p	-2.77681	-2208.16	miR-5089-5p	-278.548	-278.548				miR-6726-5p	-3.66284	-5.88077
																			miR-6824-3p	-516.004	-516.004	miR-509-5p	-3.20257	-4.46627				miR-6727-3p	-279.984	2.66333
																			miR-6825-5p	-3385.31	-6.39357	miR-5094	-3.56223	-4.7295				miR-6730-3p	240.487	621.576
																			miR-6826-5p	-368.86	-368.86	miR-512-3p	-1666.29	-1666.29				miR-6731-3p	-140.492	-140.492
																			miR-6834-3p	-1104.58	-1104.58	miR-512-5p	-1111.19	-1111.19				miR-6731-5p	400.145	125.115
																			miR-6835-5p	-368.86	-368.86	miR-515-3p	-2.37772	-2.84323				miR-6733-5p	3.42873	3.04643
																			miR-6836-3p	-221.716	-221.716	miR-516a-3p	-1666.29	-1666.29				miR-6734-5p	3.43138	2.48992
																			miR-6836-5p	-589.576	-2.77585	miR-516b-5p	-14.9328	-5.26271				miR-6735-3p	160.658	373.346
																			miR-6838-3p	-221.716	-221.716	miR-517a-3p	-6.37301	-10.1603				miR-6738-3p	639.633	1118.04
																			miR-6839-3p	-1178.15	-1178.15	miR-517c-3p	-2637.7	-38.1159				miR-6739-3p	-1256.43	-2.02136
																			miR-6842-3p	-442.432	-442.432	miR-5187-5p	-2.21764	-2.42132				miR-6742-5p	2.74197	3.90663
																			miR-6842-5p	-221.716	-221.716	miR-5188	-3.56223	-14.0518				miR-6743-3p	3.13989	-2.23781
																			miR-6846-5p	-295.288	-295.288	miR-5189-3p	-1527.51	-22.0732				miR-6745	3.80184	6.49867
																			miR-6848-5p	-2428.88	-2428.88	miR-518a-3p	-3192.8	-23.2365				miR-6746-3p	6.25743	4.42428
																			miR-6850-5p	-3.56362	-4.3707	miR-518b	-4.05939	-556.095				miR-6748-3p	-70.746	3.52289
																			miR-6851-3p	-2.26399	-516.004	miR-518c-3p	-417.322	-417.322				miR-6753-3p	2.56965	3.54992
																			miR-6852-5p	-12.5028	-3.36244	miR-518d-3p	-1388.74	-1388.74				miR-6754-3p	2.84817	3.54085
																			miR-6854-5p	-4.52359	-1031.01	miR-518e-3p	-1388.74	-2.90279				miR-6754-5p	-2.61434	-628.714
																			miR-6855-5p	-2943.88	-9.2548	miR-519a-5p	-3.3366	-5.22335				miR-6761-5p	80.8291	497.461
																			miR-6856-3p	-3.88749	-6.67147	miR-519c-3p	-1527.51	-2.79448				miR-6763-3p	-349.73	-349.73
																			miR-6857-5p	3.08147	-736.72	miR-519d-3p	-10.563	-28.8928				miR-6765-5p	-12.9556	-4.20169
																			miR-6858-3p	-1472.44	-1472.44	miR-520d-3p	-833.643	-12.0465				miR-6767-3p	-210.238	3.54689
																			miR-6858-5p	-221.716	2.38813	miR-520d-5p	-7.8849	-7.86096				miR-6768-3p	-489.222	4.56863
																			miR-6859-5p	-589.576	-589.576	miR-520f-3p	-1111.19	-1111.19				miR-6771-5p	-3.19437	-768.206
																			miR-6861-3p	3.8361	-148.144	miR-520g-3p	-3.21505	-2.40423				miR-6776-3p	-70.746	3.52289
																			miR-6861-5p	-1178.15	-1178.15	miR-521	-3.27889	-2.17967				miR-6777-3p	-4.32679	-2.79526
																			miR-6862-3p	4.60197	-148.144	miR-524-5p	136.99	478.416				miR-6780a-5p	2.85477	3.54992
																			miR-6866-3p	681.755	106.697	miR-527	-6.12014	-4.88175				miR-6783-3p	2.85698	4.14473
																			miR-6866-5p	-10.2932	-1178.15	miR-532-3p	-2.10239	-2.46326				miR-6787-3p	-349.73	-349.73
																			miR-6868-5p	-368.86	-368.86	miR-544a	-139.774	-139.774				miR-6790-5p	3.41638	-140.492
																			miR-6869-3p	-3.4994	-3973.89	miR-545-5p	-2.15353	-2.5544				miR-6792-3p	6.82565	5.30771
																			miR-6870-3p	-148.144	-148.144	miR-548ak	-4.07992	-23.3177				miR-6792-5p	-837.952	-837.952
																			miR-6872-5p	4.60197	-148.144	miR-548al	2.44464	-2.02721				miR-6794-5p	4.52769	-70.746
																			miR-6873-5p	-295.288	-295.288	miR-548am-3p	-139.774	2.93484				miR-6797-3p	2.80704	3.87886
																			miR-6875-5p	-516.004	-516.004	miR-548an	-6.11343	-6.09489				miR-6797-5p	-1047.19	-4.20169
																			miR-6876-3p	-3.86541	-442.432	miR-548aq-5p	-3.47581	-4.06753				miR-6805-3p	-70.746	3.52289
																			miR-6878-5p	-295.288	-295.288	miR-548as-5p	-2.19659	-4.73859				miR-6807-3p	6.82565	7.07458
																			miR-6880-5p	-2.10501	-957.437	miR-548au-3p	-12.0827	-833.643				miR-6807-5p	-7.84893	-5.05207
																			miR-6881-5p	-1178.15	-11.042	miR-548ay-3p	-18.2417	-9.12655				miR-6808-5p	-279.984	-279.984
																			miR-6882-5p	5.38264	-295.288	miR-548az-3p	-139.774	-139.774				miR-6809-5p	5.65608	-70.746
																			miR-6884-3p	-2.26677	-1031.01	miR-548bb-5p	-278.548	-278.548				miR-6810-5p	3.7166	-2.24444
																			miR-6884-5p	2383.64	846.58	miR-548bc	-5.43165	-2.95702				miR-6812-5p	4.56125	3.54689
																			miR-6889-3p	-148.144	-148.144	miR-548d-3p	-2.20369	-2.01482				miR-6813-5p	3.3993	19.3123
																			miR-6889-5p	2.25754	-2061.02	miR-548d-5p	-2.50429	-3.35589				miR-6815-3p	-140.492	6.19115
																			miR-7-2-3p	-221.716	-221.716	miR-548f-5p	-4.07937	-2.52511				miR-6818-3p	20.4627	7.07458
																			miR-7106-5p	-516.004	-516.004	miR-548g-5p	-8.6459	-2.03385				miR-6819-3p	3.2376	4.44061
																			miR-7109-3p	-221.716	-221.716	miR-548h-3p	-3.7003	-2.08107				miR-6819-5p	4.5528	5.30771
																			miR-7109-5p	-14.7927	-1693.16	miR-548h-5p	2.2027	-4.04714				miR-6823-3p	-2.17686	-349.73
																			miR-7111-3p	341.378	740.882	miR-548j-3p	-2082.61	-7.60607				miR-6826-3p	2.27996	-140.492
																			miR-7111-5p	-3.4994	-6.25628	miR-548o-3p	-5.5378	-2.92837				miR-6826-5p	2.66271	2.36618
																			miR-7112-5p	-5.6972	-18.3358	miR-548q	-3.60054	-2.30312				miR-6829-5p	-768.206	-768.206
																			miR-7113-5p	-736.72	-2.31606	miR-548s	-3.04637	2.12697				miR-6831-5p	-1535.41	-1535.41
																			miR-7114-3p	-221.716	-221.716	miR-548t-3p	-2.94151	-4.52619				miR-6834-5p	639.633	1614.5
																			miR-7114-5p	-7.07931	-810.293	miR-548t-5p	-2.42231	-4.2902				miR-6835-5p	-977.444	-977.444
																			miR-758-3p	-221.716	2.86486	miR-548u	2.93517	2.45382				miR-6836-3p	-3.19437	-768.206
																			miR-760	-2.19884	-5.82988	miR-548v	-556.095	-2.03096				miR-6838-5p	3.3993	3.52289
																			miR-7703	-1178.15	-1178.15	miR-548w	-2.9401	-2.69202				miR-6839-3p	479.974	621.576
																			miR-7704	3.47237	204.15	miR-549a-3p	-4.57896	-1249.96				miR-6839-5p	400.145	249.231
																			miR-7974	-2.10518	-26.0349	miR-549a-5p	-278.548	-278.548				miR-6840-3p	-7.25465	-4.67302
																			miR-7975	110.292	2.14718	miR-550a-3p	-2.00124	-3.36871				miR-6842-3p	639.633	869.807
																			miR-7977	2.01298	-6.25214	miR-550b-2-5p	-2.64686	-2.05762				miR-6842-5p	1118.61	249.231
																			miR-876-3p	-810.293	-810.293	miR-550b-3p	-5.36752	-4.06768				miR-6845-5p	2.51371	8.52019
																			miR-877-3p	-2.24601	-7.49518	miR-551a	-2.80298	-2.79448				miR-6847-5p	3034.51	497.461
																			miR-888-5p	-148.144	-148.144	miR-551b-3p	-3.16769	-2.81464				miR-6851-5p	-6.54401	-2.40753
																			miR-889-3p	-148.144	-148.144	miR-551b-5p	-3.19017	-2.27847				miR-6852-5p	3.88326	2.13219
																			miR-890	-736.72	-736.72	miR-5581-5p	-10.1935	-24.3484				miR-6853-5p	-210.238	-210.238
																			miR-892b	-589.576	-589.576	miR-5582-5p	-32.1963	-6.49506				miR-6854-3p	-2.90435	-2.80247
																			miR-92b-3p	-2.02672	-6.83692	miR-5583-5p	-2.37772	-972.417				miR-6855-3p	1118.61	1118.04
																			miR-933	-2.98908	-19.2003	miR-5587-5p	-4.61618	-5.46428				miR-6856-5p	-70.746	3.52289
																			miR-934	-3.33388	-6.82906	miR-5588-3p	3.66517	-278.548				miR-6857-3p	160.658	249.231
																			miR-937-5p	-3.17546	-2.00574	miR-5588-5p	-6.09784	-1249.96				miR-6857-5p	-6.51813	4.5048
																			miR-95-5p	-368.86	-368.86	miR-561-3p	-4.68366	-3.54261				miR-6859-3p	-279.984	-279.984
																			miR-96-3p	3.33201	-7.17318	miR-5682	748.944	137.404				miR-6859-5p	2.66271	10.0408
																			miR-9898	-5.28933	-3606.03	miR-5687	-1111.19	-1111.19				miR-6861-5p	-3.78213	-3.64909
																			miR-9985	2.31174	37.0727	miR-5689	2.20054	-278.548				miR-6864-5p	-698.46	-698.46
																						miR-5690	-3.13814	-2.59093				miR-6868-3p	160.658	125.115
																						miR-5698	-2.03903	-1111.19				miR-6878-5p	4.5528	-140.492
																						miR-5699-3p	-1666.29	-4.062				miR-6879-5p	-1116.94	-1116.94
																						miR-5701	28.2502	14.3089				miR-6884-3p	-70.746	3.52289
																						miR-581	9.73643	-139.774				miR-6885-5p	5.70597	4.43651
																						miR-582-3p	-2.18427	-2.7405				miR-6887-3p	-349.73	-349.73
																						miR-582-5p	-2.04094	-2.79457				miR-6887-5p	11.298	7.03165
																						miR-588	-2.1087	-3.00297				miR-6890-5p	5.65608	-70.746
																						miR-592	-2.75484	-3.58209				miR-6893-3p	-489.222	-489.222
																						miR-597-3p	-2.79587	-3.96011				miR-6893-5p	-1047.19	-1047.19
																						miR-598-3p	-3.84581	-4.07654				miR-6895-3p	-70.746	-70.746
																						miR-598-5p	-2.70362	-4.31171				miR-7-1-3p	3.33384	3.16685
																						miR-602	-3331.57	-2.32449				miR-7107-5p	-558.968	-558.968
																						miR-605-3p	-4025.44	-19.5784				miR-7109-3p	2.76393	3.11166
																						miR-605-5p	-6.40304	-4.47134				miR-7110-3p	5.70597	2.22004
																						miR-6131	-278.548	-4.02513				miR-7110-5p	-698.46	-698.46
																						miR-615-3p	-2.9701	-2.26341				miR-7112-5p	-4.03458	-3.65225
																						miR-616-3p	-2.04069	-2.26048				miR-7114-5p	10.1696	8.78602
																						miR-618	-417.322	2.29039				miR-7161-3p	-907.698	-907.698
																						miR-619-5p	-2.15814	-2.92472				miR-761	-70.746	-70.746
																						miR-624-5p	-2.65677	-3.63291				miR-765	2.57246	3.1104
																						miR-625-3p	-2.54057	-2.88092				miR-766-5p	2.7961	2.38596
																						miR-632	-139.774	-139.774				miR-7703	-11.2298	2.59909
																						miR-639	-417.322	2.29039				miR-7705	2.137	3.26685
																						miR-642a-3p	-4.1816	-6.41116				miR-7843-3p	320.316	125.115
																						miR-642b-3p	-1527.51	-1527.51				miR-7974	2.07213	4.98155
																						miR-6500-3p	-31.8237	-3.98288				miR-7976	6.70223	5.15579
																						miR-6501-3p	-1388.74	-1388.74				miR-8072	320.316	497.461
																						miR-6502-5p	-4.06685	-833.643				miR-873-5p	2.71528	5.99696
																						miR-6508-3p	340.975	69.2022				miR-874-5p	-2.58608	-3.05756
																						miR-6509-5p	2.44464	-2.02721				miR-876-3p	-349.73	-349.73
																						miR-651-5p	-2.23126	-2.32875				miR-891b	-349.73	-349.73
																						miR-6511b-5p	-19.83	-2.26675				miR-9-3p	2.17335	2.97172
																						miR-6515-3p	3.4124	2.93484				miR-92a-1-5p	2.44751	2.12721
																						miR-6515-5p	-7.74897	-4.29378				miR-935	160.658	125.115
																						miR-6516-3p	2.03849	3.5891				miR-939-3p	3.04242	5.31796
																						miR-652-3p	-2.34423	-2.73324				miR-942-3p	2.45116	3.17551
																						miR-652-5p	-3.1108	-2.10782				miR-95-5p	-2.09412	2.22295
																						miR-654-3p	272.98	410.213				miR-96-3p	2.1862	2.53213
																						miR-654-5p	2.6093	-417.322				miR-96-5p	2.62184	3.81646
																						miR-656-5p	-139.774	-139.774				miR-98-3p	2.05776	3.0668
																						miR-658	-2.02586	3.91073				miR-98-5p	2.38296	3.13732
																						miR-660-3p	-2.282	-2.39885				miR-9985	-23.4958	-5.05388
																						miR-663a	-2.94485	3.09883				miR-9986	3.78888	2.89004
																						miR-664a-5p	-4.05645	-2.04721
																						miR-664b-3p	-6.29198	-2.70243
																						miR-6715b-3p	-2.03713	-556.095
																						miR-6716-5p	-694.869	-694.869
																						miR-6726-5p	-972.417	-972.417
																						miR-6729-3p	-139.774	-139.774
																						miR-6729-5p	544.96	69.2022
																						miR-6735-3p	68.995	273.809
																						miR-6736-5p	-4.54886	-4.91251
																						miR-6738-3p	2.44464	-278.548
																						miR-6739-5p	-1111.19	-1111.19
																						miR-6740-3p	-139.774	-139.774
																						miR-6740-5p	-20.1281	-6.75435
																						miR-6742-3p	7.30411	2.93484
																						miR-6742-5p	-1943.83	-2.58755
																						miR-6743-3p	-4.74385	-3.55144
																						miR-6743-5p	-417.322	-417.322
																						miR-6744-5p	-278.548	-278.548
																						miR-6746-5p	-24.3198	-2.44063
																						miR-6747-3p	-10.8368	-2.32403
																						miR-6748-5p	-139.774	-139.774
																						miR-6749-3p	-17.2287	-5.75348
																						miR-6751-3p	-1111.19	-4.05827
																						miR-6751-5p	4.87179	-139.774
																						miR-6753-3p	-7.62917	-15.1568
																						miR-6754-3p	-1111.19	-4.05827
																						miR-6757-3p	-972.417	-972.417
																						miR-6757-5p	-14.1896	-4.73859
																						miR-676-3p	-4.07435	-1666.29
																						miR-6761-5p	748.944	410.213
																						miR-6762-3p	-417.322	-6.03047
																						miR-6763-5p	-2.63522	-3.31805
																						miR-6766-5p	-1111.19	-1111.19
																						miR-6768-3p	-5.07241	-5.05711
																						miR-6768-5p	-2.39212	-6.90946
																						miR-6769b-3p	136.99	205.607
																						miR-6769b-5p	-139.774	-139.774
																						miR-6772-3p	-1249.96	-4.5651
																						miR-6775-3p	-417.322	-417.322
																						miR-6776-3p	-694.869	-694.869
																						miR-6780b-3p	-1111.19	-5.40445
																						miR-6780b-5p	-2637.7	-2637.7
																						miR-6781-3p	-2.03587	2.94411
																						miR-6782-3p	-3.04637	-6.03047
																						miR-6785-5p	-694.869	-5.05711
																						miR-6786-5p	1768.87	205.607
																						miR-6787-3p	-25.3329	-25.2564
																						miR-6790-5p	1292.9	614.82
																						miR-6793-5p	-2.03942	-2.90279
																						miR-6796-5p	-10.0713	-3.37961
																						miR-6797-3p	-1943.83	-3.55611
																						miR-6798-3p	68.995	69.2022
																						miR-6799-3p	-5.21345	-4.25301
																						miR-6799-5p	-3.49352	-24.0785
																						miR-6800-3p	2.38735	-2.32265
																						miR-6800-5p	-8.13753	-10.804
																						miR-6801-5p	408.97	273.809
																						miR-6802-5p	-2.03903	-16.0572
																						miR-6806-3p	-417.322	-417.322
																						miR-6807-3p	-1388.74	-10.1069
																						miR-6807-5p	-417.322	-417.322
																						miR-6810-3p	-417.322	-417.322
																						miR-6811-3p	-833.643	-833.643
																						miR-6811-5p	3.66517	-278.548
																						miR-6812-5p	-2.65201	-52.1533
																						miR-6816-3p	-833.643	-6.06708
																						miR-6818-3p	-417.322	-2.02971
																						miR-6819-3p	612.955	410.213
																						miR-6821-5p	272.98	273.809
																						miR-6822-5p	-278.548	-278.548
																						miR-6824-5p	272.98	342.011
																						miR-6825-5p	-4.07686	-2.61441
																						miR-6826-3p	-417.322	-2.02971
																						miR-6829-5p	-694.869	-694.869
																						miR-6832-3p	-278.548	-278.548
																						miR-6832-5p	-3.5685	-6.09356
																						miR-6834-5p	-556.095	-556.095
																						miR-6835-5p	-2.03713	-556.095
																						miR-6837-5p	-1666.29	-1666.29
																						miR-6838-5p	-972.417	-972.417
																						miR-6840-3p	-556.095	-556.095
																						miR-6845-5p	-42.2531	-4.26817
																						miR-6846-3p	-278.548	-278.548
																						miR-6846-5p	-556.095	-556.095
																						miR-6847-5p	-24.1508	-6.08558
																						miR-6849-3p	-4.57896	-2.61272
																						miR-6851-3p	-139.774	3.91073
																						miR-6852-5p	-2.33204	-5.13721
																						miR-6853-5p	-278.548	-278.548
																						miR-6854-5p	-6.3191	-3.15227
																						miR-6855-3p	204.985	137.404
																						miR-6855-5p	-8.12883	-3.04836
																						miR-6857-3p	-1943.83	-5.68354
																						miR-6857-5p	5.35826	2.44689
																						miR-6858-3p	-2.85187	-2.37052
																						miR-6858-5p	-417.322	-417.322
																						miR-6859-5p	612.955	69.2022
																						miR-6861-3p	-4.05939	-8.0358
																						miR-6861-5p	2.08042	2.2094
																						miR-6869-3p	-2.13296	-2.12648
																						miR-6870-3p	-139.774	-2.01979
																						miR-6873-5p	-10.0713	-694.869
																						miR-6875-5p	-556.095	-556.095
																						miR-6876-5p	-2.21028	-3.11014
																						miR-6877-5p	-2.13346	-2.15969
																						miR-6879-3p	-417.322	-6.03047
																						miR-6880-3p	-4.05939	-556.095
																						miR-6881-5p	-972.417	-972.417
																						miR-6882-5p	-1666.29	-2.03348
																						miR-6885-5p	12.1688	2.44689
																						miR-6889-3p	-833.643	-833.643
																						miR-6892-5p	-2.62067	-1249.96
																						miR-6894-3p	-2.29487	-36.1105
																						miR-6894-5p	884.934	1092.24
																						miR-6895-5p	-278.548	-278.548
																						miR-7-1-3p	-2.42523	-3.19775
																						miR-7-2-3p	2.44464	-278.548
																						miR-7-5p	-2.26457	-4.45492
																						miR-708-5p	2.44464	3.43148
																						miR-7109-5p	-4164.22	-3.38929
																						miR-7110-3p	-4.03722	-278.548
																						miR-7111-3p	-6.08544	-2.43747
																						miR-7111-5p	-3.16187	-3.15227
																						miR-7112-5p	-8.36246	-2.64801
																						miR-7114-5p	-22.1395	-3.19286
																						miR-7156-3p	-139.774	-139.774
																						miR-758-3p	-8.05994	-8.0358
																						miR-766-3p	-3.80638	-2.04795
																						miR-769-3p	-2.27844	-2.84964
																						miR-769-5p	-2.06697	-2.06202
																						miR-7703	-2.80298	-3.19286
																						miR-7845-5p	-3.92159	-12.6743
																						miR-7846-3p	-417.322	-417.322
																						miR-7851-3p	-2.49205	-5.57876
																						miR-7974	-5.92892	-2.08889
																						miR-7975	3.89887	-139.774
																						miR-7977	-3.54283	-11.1662
																						miR-8485	-2.05584	-2.28476
																						miR-873-3p	-3.56929	-6.32164
																						miR-873-5p	-2.41614	-2.34161
																						miR-876-3p	-2.42688	-2.53362
																						miR-876-5p	-2.34176	-3.02828
																						miR-877-3p	-4.15576	-2.94427
																						miR-888-5p	10.2229	-2.01979
																						miR-890	-1111.19	-1111.19
																						miR-891a-5p	476.965	478.416
																						miR-892b	-4.74385	-2.03258
																						miR-892c-3p	-556.095	-556.095
																						miR-92a-1-5p	-2.97319	-2.61316
																						miR-92a-3p	-2.06741	-2.04669
																						miR-92b-3p	-2.57499	-3.53482
																						miR-93-3p	-3.7107	-2.28861
																						miR-935	-4.49929	-2.86408
																						miR-937-3p	-3.93302	-3.22973
																						miR-937-5p	-2.55055	-2.129
																						miR-938	-694.869	-694.869
																						miR-939-3p	-3.56223	-2.37052
																						miR-940	-4.26954	-3.4136
																						miR-943	-2.68415	-3.17729
																						miR-95-3p	-2.45905	-3.08394
																						miR-98-3p	-3.36433	-2.10358
																						miR-9903	-2.52679	-2.10079
																						miR-99b-5p	-2.42695	-2.18944
