# Supplementary material for: Unraveling small non-coding RNAs with a significant post-transcriptional impact on breast cancer cell signaling, using a combinational sequencing approach
Source: Funct Integr Genomics. 2026 Mar 23;26(1):73. doi: 10.1007/s10142-026-01856-6 (PMC13006467; doi:10.1007/s10142-026-01856-6)
Supplement: Supplementary file 8 — Supplementary Material 8 [file 10142_2026_1856_MOESM8_ESM.fasta]

>ITGB8
CAGTAATTCTAGGCGATCGCCAGAGAGAACAATGCTGTGAGAGAGTTTAGCATTGTGTCACTACAAGGGTACAGTAATCC
CTGCACTGGACATGTGAGGAAAAAAATAATCTGGCAAGTATATTCTAAGGTTGCCAAACACTTCAACAGTTGGTGGTTGA
ATAGACAAGAACAGCTAGATGAATAAATGATTCGTGTTTCACTCTTTCAAGAGGTGAACAGATACAACCTTAATCTTAAA
AGATTATTGCTTTTTAAAGTGTGTAGTTTTATGCATGTGTGTTTATGGTTTGCTTATTTTTGCAAGATGGATACTAATTC
GCTGGCCGCAATAAAATATC
>PIK3R1
CAGTAATTCTAGGCGATCGCAACCACATACAACACAAAGAGAAAAAGAAATGCAAAAATCTCTGCGTGCAGGGACAAAGA
GGCCTTTAACCATGGTGCTTGTTAATGCTTTCTGAAGCTTTACCAGCTGAAAGTTGGGACTCTGGAGAGCGGAGGAGAGA
GAGGCAGAAGAACCCTGGCCTGAGAAGGTTTGGTCCAGCCTGGTTTAGCCTGGATGTTGCTGTGCACGGTGGACCCAGAC
ACATCGCACTGTGGATTATTTCATTTTGTAACAAATGAACGATATGTAGCAGAAAGGCACGTCCACTCACAAGGGACGCT
GCTGGCCGCAATAAAATATC
>PRLR
CAGTAATTCTAGGCGATCGCTGTCCACCCTTCCTATGATTGCAAGACAAAATTTCCCTCCTTTACCTCATCCCTATAACA
TGGGAGGCTGAGAAAAATGAGGGGAGATGGAACCAGATACAAGGAGATCCAATAAGAGAAGCTTATTTAAATATTGTGAA
ATAAAGGAAGAACCAAAGCATTTTTTTAAGTGGGGAATCCTTTTGAACAGTTATTATTTATCCATATTATTAACAACATC
TTTTCTGACAAAATCCATCAGATGAAGTGTAAATGGATAATCTTTTAATGGATCTAAACCTAGAAAGTTTCACTTACTGT
GCTGGCCGCAATAAAATATC
>RBL2
CAGTAATTCTAGGCGATCGCTTTCCCTACCATTCAGTGATTACTGTCAAGGCTGCTTAGAATCCAAACTTGGATTTTTGA
CTCTGGCAAAGCTTTTAGAAATACTGCAAGAAAATGATGTGTACCCAAACGTGAGCATAGGAGGCTTCTGTTGACGTACT
CCAACAGAAGAACTGTGTTTCAAGTTCAATCCTACCTGTTTTGTGGTCAGCTGTAGTCCTCATAAAAAGCAAAACAAAAA
TTAGGTATTTTGTCCTAAAACACCTGGTAGGAGTGTGTGATTTTTTGCATTCCTGACAAAAGCACACCCAGGTTTGGAGG
GCTGGCCGCAATAAAATATC
>MRAS
CAGTAATTCTAGGCGATCGCGTTAAGAGGTATTTTAAACACTAAAAGGACAAAGCTCTTCCCAATCCTTATGCTTCCCTA
AGTGGTATCTGCAGCAGTTTGTTGTGTGCAGTTTGATGGCAGCTGCAAACTGGAGGTGAGGCGGAGGAAAGGCAGGTAGG
AAGGAGTAAGGATGGAGATGCTCAGAATCAAGAGCATGGCGGAGTAGGAGAAGAAGCCCTTTCCAGGAGACATGACCCAC
TAACGTGGCAACTTTAACCCAAAGGCCCCTCAGACATGTTACAGCAAATCTGGAGCCACAGACAGGTTCCCTCCATTGGC
AGCCCATTGTGTTTGAAATTCCATGTCGGGTTTACTTGGAATGAAAGATACTTGAATTATTGTGCGCCTGTGAGCGCCCA
GCTTCTGTTTCATAGTCTTAGCTGGCCGCAATAAAATATC
>MYB
CAGTAATTCTAGGCGATCGCGACATTTCCAGAAAAGCATTATGGTTTTCAGAACACTTCAAGTTGACTTGGGATATATCA
TTCCTCAACATGAAACTTTTCATGAATGGGAGAAGAACCTATTTTTGTTGTGGTACAACAGTTGAGAGCAGCACCAAGTG
CATTTAGTTGAATGAAGTCTTCTTGGATTTCACCCAACTAAAAGGATTTTTAAAAATAAATCCCCTGTGGTTTCTAAGTG
TATGGTCTCAGAACTGTTGCATGGATCCTGTGTTTGCAACTGGGGAGACAGAAACTGTGGTTGATAGCCAGTCACTGCCT
TAAGAACATTTGATGCAAGATGGCCAGCACTGAACTTTTGAGATATGACGGTGTACTTACTGCCTTGTAGCAAAATAAAG
ATGTGCCCTTATTTTACCTAGCTGGCCGCAATAAAATATC
>INSR
CAGTAATTCTAGGCGATCGCGATAAGCTGGTAGCTACCTAGCTCTGAGCCAAGAACACCTGTGTTCATCCTCTGATTCTC
TGTGTGTCTTTGCAAAAAGAACCACCACAGCTGCTCAAAGAACACAGTGAACTCATCACTTTGGTTCATCAAAAAATCAT
CGCCCATGCGTTATTCCTGAGTGCATTTTCTTACAACTTTTTGACTGCTTCCTTTTCTTCTTCTCTTAAGAGTTGTGGGC
TTAAGAATGGGATAGAGTCATAATGGCAACCTCCAAGCCCTCTCAATTCTTGATTAAGAACACAGGTAGACATGAATCCC
AATTGTCTATTGCTATCTTATTTAAATCTTCCAGCATGTTCTTCAGAATATTAATTTATATGCGAGGTGAGGTTGGGAAT
GAAAAGAACAGGTCAGCACTTTTTTTTTTCCTAGAACATACAAAAGAACATGGTGGACTTTCAGGGAGTGCAATGGAAGG
GCTGGCCGCAATAAAATATC
